# Supplementary material for: Integrated metabolomic and transcriptomic analysis of Pogostemon cablin shed new light on the complete biosynthesis pathway of pogostone
Source: Front Plant Sci. 2025 Feb 17;16:1510184. doi: 10.3389/fpls.2025.1510184 (PMC11872920; doi:10.3389/fpls.2025.1510184)
Supplement: Supplementary Table 1 — Statistics of transcriptome sequencing and mapping. [file Table1.xlsx]

## Sheet: Sheet1
Sample	Raw reads	Clean reads	Clean bases (G)	Mapped reads	Mapping rate (%)
Leaf-1	30131202	28986708	4.35	27889029	96.21
Leaf-2	36651408	35003514	5.25	33792925	96.54
Leaf-3	33786352	32382942	4.86	31235860	96.46
Stem-1	42099512	40579802	6.09	38837185	95.71
Stem-2	39869870	38147598	5.72	36479235	95.63
Stem-3	40010744	38553730	5.78	36870337	95.63
Root-1	40865478	39205550	5.88	35242032	89.89
Root-2	40899914	39165066	5.87	35143690	89.73
Root-3	39705354	38221406	5.73	34268417	89.66
