# Supplementary material for: Integrated metabolomic and transcriptomic analysis of Pogostemon cablin shed new light on the complete biosynthesis pathway of pogostone
Source: Front Plant Sci. 2025 Feb 17;16:1510184. doi: 10.3389/fpls.2025.1510184 (PMC11872920; doi:10.3389/fpls.2025.1510184)
Supplement: Supplementary Table 5 — Candidate differentially expressed metabolites of the metabolism of bioactive compounds. [file Table5.xlsx]

## Sheet: Terpenoids_key
Index	Platform	Molecular.weight..Da.	Formula	Compounds	物质	Class.I	物质一级分类	Class.II	物质二级分类	CAS	Odor	cpd_ID	kegg_map	mw_cpd_ID	mw_map	Root.1	Root.2	Root.3	Stem.1	Stem.2	Stem.3	Leaf.1	Leaf.2	Leaf.3	Root_vs_Leaf.VIP	Root_vs_Leaf.P.value	Root_vs_Leaf.FDR	Root_vs_Leaf.Fold_Change	Root_vs_Leaf.Log2FC	Root_vs_Leaf.Type	Root_vs_Stem.VIP	Root_vs_Stem.P.value	Root_vs_Stem.FDR	Root_vs_Stem.Fold_Change	Root_vs_Stem.Log2FC	Root_vs_Stem.Type	Leaf_vs_Stem.VIP	Leaf_vs_Stem.P.value	Leaf_vs_Stem.FDR	Leaf_vs_Stem.Fold_Change	Leaf_vs_Stem.Log2FC	Leaf_vs_Stem.Type
KMW0193*119	GC-MS	136	C10H16	.beta.-Pinene	β-蒎烯	Terpenoids	萜类	-	-	127-91-3	dry, woody, resinous, pine, hay, green	C09882	-	C09882	-	84400000	112000000	118000000	21300000	17300000	17300000	332000	319000	322000	1.07	0.0097	0.0156	323	8.34	up	1.09	0.013	0.0214	5.64	2.49	up	1.1	0.00528	0.0108	0.0175	-5.84	down
XMW0004*119	GC-MS	136	C10H16	Bicyclo[3.1.1]heptane, 6,6-dimethyl-2-methylene-, (1S)-	（1S）-6,6-二甲基-2-亚甲基-双环[3.1.1]庚烷	Terpenoids	萜类	-	-	18172-67-3	dry, woody, fresh, pine, hay, green, resinous	C06307	ko00902,ko01110	C06307	-	84400000	112000000	118000000	21300000	17300000	17300000	332000	319000	322000	1.07	0.0097	0.0156	323	8.34	up	1.09	0.013	0.0214	5.64	2.49	up	1.1	0.00528	0.0108	0.0175	-5.84	down
Wmzn000543	UPLC-MS/MS	550	C29H42O10	Ajugamarin E3*	筋骨草素 E3*	Terpenoids	萜类	Ditepenoids	二萜	123297-96-1	-	-	-	-	-	83500000	89500000	73300000	4570000	5020000	5750000	1530000	1550000	1460000	1.07	0.00341	0.00727	54.2	5.76	up	1.1	0.00359	0.00842	16.1	4.01	up	1.09	0.00881	0.0157	0.296	-1.76	down
Wmzn000617	UPLC-MS/MS	550	C29H42O10	3β-hydroxyajugavensin*	3β-hydroxyajugavensin*	Terpenoids	萜类	Ditepenoids	二萜	-	-	-	-	-	-	82900000	88700000	78500000	4700000	5150000	6040000	1370000	1550000	1440000	1.07	0.00131	0.00431	57.4	5.84	up	1.1	0.00123	0.00452	15.7	3.98	up	1.09	0.00935	0.0165	0.274	-1.87	down
Wmzn000624	UPLC-MS/MS	550	C29H42O10	Ajugapitin*	Ajugapitin*	Terpenoids	萜类	Ditepenoids	二萜	-	-	-	-	-	-	80100000	90900000	74800000	4370000	5000000	5960000	1550000	1750000	1520000	1.07	0.00346	0.00734	51	5.67	up	1.1	0.00352	0.00832	16	4	up	1.09	0.0152	0.0242	0.314	-1.67	down
Wmzn000626	UPLC-MS/MS	550	C29H42O10	14,15-dehydroajugareptansin*	14,15-dehydroajugareptansin*	Terpenoids	萜类	Ditepenoids	二萜	-	-	-	-	-	-	78300000	86700000	69900000	2160000	4400000	4920000	863000	871000	888000	1.07	0.00388	0.00791	89.6	6.49	up	1.08	0.00336	0.00811	20.5	4.35	up	1.04	0.073	0.0924	0.228	-2.13	down
KMW0148*011	GC-MS	136	C10H16	.alpha.-Pinene	α-蒎烯	Terpenoids	萜类	-	-	80-56-8	fresh, camphor, sweet, pine, earthy, woody	C09880	ko01110	C09880	-	47500000	50000000	54400000	6560000	7410000	7470000	111000	109000	111000	1.07	0.00157	0.00472	459	8.84	up	1.1	0.00176	0.00551	7.09	2.83	up	1.1	0.00173	0.0054	0.0155	-6.02	down
WMW0023*011	GC-MS	136	C10H16	(+)-alpha-Pinene	(+)-α-蒎烯	Terpenoids	萜类	-	-	7785-70-8	harsh, terpene, aromatic, minty	C06306	-	C06306	-	47500000	50000000	54400000	6560000	7410000	7470000	111000	109000	111000	1.07	0.00157	0.00472	459	8.84	up	1.1	0.00176	0.00551	7.09	2.83	up	1.1	0.00173	0.0054	0.0155	-6.02	down
NMW0783*011	GC-MS	136	C10H16	(1S)-2,6,6-Trimethylbicyclo[3.1.1]hept-2-ene	（1S）-2,6,6-三甲基双环[3.1.1]庚-2-烯	Terpenoids	萜类	-	-	7785-26-4	sharp, warm, resinous, fresh, pine	C06308	ko00902,ko01100,ko01110	C06308	-	47500000	50000000	54400000	6560000	7410000	7470000	111000	109000	111000	1.07	0.00157	0.00472	459	8.84	up	1.1	0.00176	0.00551	7.09	2.83	up	1.1	0.00173	0.0054	0.0155	-6.02	down
XMW0231*075	GC-MS	238	C15H26O2	1-((1S,3aR,4R,7S,7aS)-4-Hydroxy-7-isopropyl-4-methyloctahydro-1H-inden-1-yl)ethanone	1-（（（1S，3aR，4R，7S，7aS）-4-羟基-7-异丙基-4-甲基八氢-1H-茚满-1-基）乙酮	Terpenoids	萜类	-	-	1911-78-0	-	-	-	-	-	208000000	228000000	201000000	118000000	132000000	118000000	77200	15400	15400	1.06	0.00143	0.00448	5880	12.5	up	1.08	0.00169	0.00542	1.73	0.789	insig	1.09	0.00152	0.00516	0.000294	-11.7	down
XMW0863*075	GC-MS	238	C15H26O2	7-Acetyl-2-hydroxy-2-methyl-5-isopropylbicyclo[4.3.0]nonane	7-乙酰基-2-羟基-2-甲基-5-异丙基双环[4.3.0]壬烷	Terpenoids	萜类	-	-	96093-81-1	-	-	-	-	-	208000000	228000000	201000000	118000000	132000000	118000000	77200	15400	15400	1.06	0.00143	0.00448	5880	12.5	up	1.08	0.00169	0.00542	1.73	0.789	insig	1.09	0.00152	0.00516	0.000294	-11.7	down
Lmnn102603	UPLC-MS/MS	388	C18H28O9	Nuezhengalaside	女贞苦苷	Terpenoids	萜类	Monoterpenoids	倍萜	-	-	-	-	-	-	9310000	10900000	11600000	53200000	51700000	54700000	47400000	43300000	46500000	1.07	0.000104	0.00134	0.232	-2.11	down	1.1	4.28e-06	0.000225	0.2	-2.33	down	1.02	0.01	0.0172	0.86	-0.218	insig
D353	GC-MS	204	C15H24	(S,1Z,6Z)-8-Isopropyl-1-methyl-5-methylenecyclodeca-1,6-diene	（1Z，6Z，8S）-1-甲基-5-亚甲基-8-丙-2-基环癸-1,6-二烯	Terpenoids	萜类	-	-	317819-80-0	-	-	-	-	-	28800000	29500000	29700000	52600000	50200000	49800000	73900000	5760000	70200000	0.0354	0.45	0.47	0.587	-0.768	insig	1.1	0.000623	0.00301	0.577	-0.793	insig	0.31	0.971	0.975	0.982	-0.0256	insig
XMW0469*083	GC-MS	204	C15H24	(1R,3aS,8aS)-7-Isopropyl-1,4-dimethyl-1,2,3,3a,6,8a-hexahydroazulene	(1R,3aS,8aS)-7-异丙基-1,4-二甲基-1,2,3,3a,6,8a-六氢茚	Terpenoids	萜类	-	-	36577-33-0	-	-	-	-	-	35500000	36300000	35500000	58500000	57700000	57100000	169000000	162000000	158000000	1.07	0.000633	0.00308	0.219	-2.19	down	1.1	1.03e-05	0.000329	0.619	-0.692	insig	1.1	0.000838	0.00366	2.82	1.5	up
XMW0797*083	GC-MS	204	C15H24	Naphthalene, 1,2,4a,5,6,8a-hexahydro-4,7-dimethyl-1-(1-methylethyl)-,[1R-(1.alpha.,4a.alpha.,8a.alpha.)]-	[1R-（1α，4aα，8aα） ]-1,2,4a，5,6,8a-六氢-4,7-二甲基-1-（1-甲基乙基）-萘	Terpenoids	萜类	-	-	17627-24-6	-	-	-	-	-	35500000	36300000	35500000	58500000	57700000	57100000	169000000	162000000	158000000	1.07	0.000633	0.00308	0.219	-2.19	down	1.1	1.03e-05	0.000329	0.619	-0.692	insig	1.1	0.000838	0.00366	2.82	1.5	up
XMW2429*059	GC-MS	204	C15H24	Patchoulene	广藿香烯	Terpenoids	萜类	-	-	1405-16-9	-	-	-	-	-	4100000	4170000	19700000	7970000	8050000	36500000	157000000	135000000	153000000	1.01	0.000134	0.00139	0.0629	-3.99	down	0.448	0.503	0.531	0.532	-0.909	insig	1.02	0.000607	0.00315	8.47	3.08	up
Lmgp009434	UPLC-MS/MS	236	C15H24O2	10α-Hydroperoxy-guaia-1,11-diene*	10α-过氧氢基-愈创木烷-1,11-二烯*	Terpenoids	萜类	Sesquiterpenoids	倍半萜	-	-	-	-	-	-	4800000	5250000	4600000	16700000	19500000	18800000	53200000	56200000	57900000	1.07	0.000607	0.00305	0.0876	-3.51	down	1.09	0.00275	0.0071	0.267	-1.91	down	1.1	9.06e-05	0.0012	3.04	1.61	up
D216	GC-MS	206	C14H22O	.alpha.-Irone	甲基α-紫罗兰酮	Terpenoids	萜类	-	-	79-69-6	orris, floral, berry, violet, woody, powdery	C09690	-	C09690	-	15300000	15600000	15200000	25400000	25900000	25100000	72900000	65600000	68300000	1.07	0.00156	0.00471	0.223	-2.16	down	1.1	5.43e-05	0.000791	0.604	-0.727	insig	1.1	0.00219	0.00619	2.71	1.44	up
D341	GC-MS	204	C15H24	Naphthalene, decahydro-1,6-bis(methylene)-4-(1-methylethyl)-, (4.alpha.,4a.alpha.,8a.alpha.)-	(4.alpha.,4a.alpha.,8a.alpha.)-十氢-1,6-双（亚甲基）-4-(1-甲基乙基)-萘	Terpenoids	萜类	-	-	30021-46-6	-	-	-	-	-	16100000	16800000	16600000	29200000	28300000	28200000	231000000	231000000	221000000	1.07	0.00023	0.00184	0.0726	-3.78	down	1.1	2.79e-05	0.000564	0.578	-0.792	insig	1.1	0.00024	0.00194	7.96	2.99	up
KMW0210	GC-MS	204	C15H24	1H-Cyclopenta[1,3]cyclopropa[1,2]benzene, octahydro-7-methyl-3-methylene-4-(1-methylethyl)-, [3aS-(3a.alpha.,3b.beta.,4.beta.,7.alpha.,7aS*)]-	毕澄茄烯	Terpenoids	萜类	-	-	13744-15-5	citrus, fruity, radish	C09648	-	C09648	-	11800000	13000000	12500000	21200000	20500000	21300000	101000000	87400000	97000000	1.07	0.00212	0.00548	0.131	-2.93	down	1.09	0.000103	0.00116	0.594	-0.752	insig	1.1	0.00275	0.00714	4.52	2.18	up
KMW0522*146	GC-MS	204	C15H24	Copaene	古巴烯	Terpenoids	萜类	-	-	3856-25-5	woody, spicy, honey	C09639	-	C09639	-	7590000	7930000	7830000	13700000	13300000	10900000	58800000	54500000	57700000	1.07	0.000625	0.00308	0.137	-2.87	down	1.05	0.0289	0.0407	0.617	-0.697	insig	1.1	2.66e-05	0.000577	4.51	2.17	up
KMW0596*059	GC-MS	204	C15H24	Alloaromadendrene	香树烯	Terpenoids	萜类	-	-	25246-27-9	woody	-	-	-	-	4100000	4170000	19700000	7970000	8050000	36500000	157000000	135000000	153000000	1.01	0.000134	0.00139	0.0629	-3.99	down	0.448	0.503	0.531	0.532	-0.909	insig	1.02	0.000607	0.00315	8.47	3.08	up
NMW0227*137	GC-MS	204	C15H24	(Z)-1-Methyl-4-(6-methylhept-5-en-2-ylidene)cyclohex-1-ene	（Z）-1-甲基-4-（6-甲基庚-5-烯-2-亚烷基）环己-1-烯	Terpenoids	萜类	-	-	13062-00-5	-	C19748	ko00909	C19748	-	23700000	23700000	23700000	23700000	23700000	23700000	159000000	123000000	136000000	1.07	0.00831	0.0138	0.17	-2.56	down	NA	NA	NA	NA	NA	NA	1.1	0.00831	0.0153	5.88	2.56	up
XMW0544	GC-MS	204	C15H24	Azulene, 1,2,3,3a,4,5,6,7-octahydro-1,4-dimethyl-7-(1-methylethenyl)-, [1R-(1.alpha.,3a.beta.,4.alpha.,7.beta.)]-	1,4-二甲基-7-丙-1-烯-2-基-1,2,3,3a,4,5,6,7-八氢甘菊环	Terpenoids	萜类	-	-	22567-17-5	musty	-	-	-	-	19000000	19700000	19100000	33400000	32800000	32600000	112000000	105000000	107000000	1.07	0.000508	0.00278	0.178	-2.49	down	1.1	2.89e-06	0.000189	0.585	-0.774	insig	1.1	0.000682	0.00334	3.29	1.72	up
XMW0975*137	GC-MS	204	C15H24	4-(1,5-dimethyl-1,4-hexadienyl)-1-methyl-Cyclohexene	4-（1,5-二甲基-1,4-己二烯基）-1-甲基-环己烯	Terpenoids	萜类	-	-	17627-44-0	balsamic, spicy, floral	-	-	-	-	23700000	23700000	23700000	23700000	23700000	23700000	159000000	123000000	136000000	1.07	0.00831	0.0138	0.17	-2.56	down	NA	NA	NA	NA	NA	NA	1.1	0.00831	0.0153	5.88	2.56	up
XMW1165*059	GC-MS	204	C15H24	1-Isopropyl-4,7-dimethyl-1,2,3,5,6,8a-hexahydronaphthalene	1-异丙基-4,7-二甲基-1,2,3,5,6,8a-六氢萘	Terpenoids	萜类	-	-	16729-01-4	-	-	-	-	-	4100000	4170000	19700000	7970000	8050000	36500000	157000000	135000000	153000000	1.01	0.000134	0.00139	0.0629	-3.99	down	0.448	0.503	0.531	0.532	-0.909	insig	1.02	0.000607	0.00315	8.47	3.08	up
XMW1182	GC-MS	204	C15H24	Di-epi-.alpha.-cedrene-(I)	2,6,6,8-四甲基三环[5.3.1.01,5]十一碳-9-烯	Terpenoids	萜类	-	-	21996-77-0	-	-	-	-	-	5660000	5880000	7020000	11200000	10900000	10900000	52500000	42900000	50300000	1.07	0.00404	0.00813	0.127	-2.97	down	1.07	0.00535	0.0109	0.561	-0.835	insig	1.1	0.00591	0.0117	4.4	2.14	up
XMW2700*146	GC-MS	204	C15H24	[1S-(1.alpha.,2.alpha.,3a.beta.,4.alpha.,5.alpha.,7a.beta.,8S*)]-octahydro-1,7a-dimethyl-5-(1-methylethyl)-1,2,4-Metheno-1H-indene	[1S-（1α，2α，3aβ，4α，5α，7aβ，8S *）]-八氢-1,7a-二甲基-5-（ 1-甲基乙基）-1,2,4-甲醇-1H-茚	Terpenoids	萜类	-	-	22469-52-9	-	-	-	-	-	7590000	7930000	7830000	13700000	13300000	10900000	58800000	54500000	57700000	1.07	0.000625	0.00308	0.137	-2.87	down	1.05	0.0289	0.0407	0.617	-0.697	insig	1.1	2.66e-05	0.000577	4.51	2.17	up
XMW3504	GC-MS	204	C15H24	(1R,5S,8R)-2,4,4,8-tetramethyltricyclo[3.3.3.01,5]undec-2-ene	(1R,5S,8R)-2,4,4,8-四甲基三环[3.3.3.01,5]十一碳-2-烯	Terpenoids	萜类	-	-	68269-87-4	-	-	-	-	-	14100000	14700000	14500000	25100000	24400000	25100000	106000000	97200000	104000000	1.07	0.000886	0.0036	0.141	-2.83	down	1.1	6.38e-06	0.000279	0.579	-0.787	insig	1.1	0.00111	0.0042	4.12	2.04	up
pmn001705	UPLC-MS/MS	472	C30H48O4	3,24-Dihydroxy-17,21-semiacetal-12(13)oleanolic fruit*	3,24-二羟基-17,21-半缩醛基-12(13)齐墩果*	Terpenoids	萜类	Triterpene	三萜	-	-	-	-	-	-	87200000	89300000	76100000	88200000	89400000	93700000	75400000	78000000	74400000	0.75	0.173	0.191	1.11	0.149	insig	0.628	0.263	0.292	0.931	-0.103	insig	1.06	0.00339	0.00807	0.84	-0.252	insig
Lmzn006169	UPLC-MS/MS	472	C30H48O4	Pomolic acid*	坡模酸*	Terpenoids	萜类	Triterpene	三萜	13849-91-7	-	-	-	-	-	86400000	89500000	78300000	87100000	89500000	93700000	78700000	75400000	78600000	0.764	0.157	0.175	1.09	0.127	insig	0.625	0.253	0.282	0.94	-0.0889	insig	1.04	0.00913	0.0162	0.861	-0.216	insig
KMW0178	GC-MS	136	C10H16	Bicyclo[3.1.0]hexane, 4-methylene-1-(1-methylethyl)-	桧烯	Terpenoids	萜类	-	-	3387-41-5	woody, terpene, citrus, pine, spice	-	-	-	-	24300000	25200000	26800000	5190000	4220000	5690000	99600	97400	98900	1.07	0.000843	0.00354	258	8.01	up	1.09	9.49e-05	0.00111	5.06	2.34	up	1.1	0.0076	0.0142	0.0196	-5.67	down
pmn001706	UPLC-MS/MS	472	C30H48O4	2-Hydroxyoleanolic acid*	2-羟基齐墩果酸*	Terpenoids	萜类	Triterpene	三萜	26707-60-8	-	-	-	-	-	15700000	14800000	659000	3500000	3720000	3290000	5060000	5300000	4570000	0.0371	0.382	0.406	2.09	1.06	insig	0.218	0.293	0.324	2.96	1.57	insig	1.05	0.0081	0.015	1.42	0.504	insig
Hmgp004837	UPLC-MS/MS	224	C12H16O4	Pogostone	广藿香酮	Others	其它类	Ketone compounds	酮类化合物	23800-56-8	-	-	-	-	-	10500000	10400000	9800000	5550000	5580000	5870000	1210000	1230000	1040000	1.07	0.000289	0.00206	8.82	3.14	up	1.09	0.00052	0.00274	1.81	0.854	insig	1.1	2.33e-05	0.000572	0.205	-2.29	down
WMW0146	GC-MS	204	C15H24	.alpha.-Maaliene	α-马榄烯	Terpenoids	萜类	-	-	489-28-1	-	-	-	-	-	11700000	12000000	7770000	21300000	20400000	20300000	1550000	1550000	1550000	1.06	0.0224	0.0306	6.75	2.75	up	1.02	0.0137	0.0222	0.508	-0.977	insig	1.1	0.000278	0.00208	0.0753	-3.73	down
XMW0182	GC-MS	204	C15H24	(3S,3aS,6R,8aS)-3,8,8-Trimethyl-7-methyleneoctahydro-1H-3a,6-methanoazulene	2，6，6-三甲基-7-亚甲基三环[6.2.1.01，5]十一烷	Terpenoids	萜类	-	-	31145-21-8	-	-	-	-	-	23800000	24300000	23600000	40700000	39300000	38900000	4720000	4720000	4720000	1.07	0.000129	0.00139	5.06	2.34	up	1.1	0.000282	0.00195	0.604	-0.728	insig	1.1	0.000243	0.00195	0.119	-3.07	down
XMW2972	GC-MS	204	C15H24	(4aS-cis)-2,4a,5,6,7,8,9,9a-octahydro-3,5,5-trimethyl-9-methylene-1H-Benzocycloheptene	（4aS-顺式）-2,4a，5,6,7,8,9,9a-八氢-3,5,5-三甲基-9-亚甲基-1H-苯环庚烯	Terpenoids	萜类	-	-	3853-83-6	-	-	-	-	-	15500000	15800000	15900000	26800000	26500000	26300000	3110000	3110000	3110000	1.07	6.52e-05	0.00109	5.06	2.34	up	1.1	5.37e-07	7.01e-05	0.593	-0.753	insig	1.1	2.93e-05	0.000605	0.117	-3.09	down
KMW0553	GC-MS	204	C15H24	.gamma.-Elemene	（-）-γ-榄香烯	Terpenoids	萜类	-	-	29873-99-2	green, woody, oily	-	-	-	-	4490000	4630000	4430000	14100000	14000000	13900000	16700000	16500000	16500000	1.07	1.83e-07	5.17e-05	0.273	-1.87	down	1.1	8.18e-08	2.66e-05	0.322	-1.63	down	1.1	2.96e-05	0.000605	1.18	0.241	insig
Lazp008642	UPLC-MS/MS	236	C15H24O2	1,4-Peroxyaurol-ene*	1,4-Peroxyaurol-ene*	Terpenoids	萜类	Sesquiterpenoids	倍半萜	-	-	-	-	-	-	4950000	4980000	4770000	15000000	17500000	16800000	46200000	45900000	47600000	1.07	0.000128	0.00139	0.105	-3.25	down	1.1	0.00376	0.0087	0.298	-1.75	down	1.1	1.19e-05	0.000417	2.83	1.5	up
GMW0395	GC-MS	204	C15H24	β-Funebrene	β-雪松烯	Terpenoids	萜类	-	-	79120-98-2	-	-	-	-	-	6860000	7020000	6890000	18100000	17700000	17600000	21000000	21000000	20500000	1.07	3.91e-05	0.000773	0.332	-1.59	down	1.1	3.29e-05	0.000626	0.389	-1.36	down	1.09	0.000162	0.00156	1.17	0.226	insig
KMW0555	GC-MS	204	C15H24	trans-.alpha.-Bergamotene	（E）-α-佛手柑	Terpenoids	萜类	-	-	13474-59-4	woody, warm, tea	C20811	-	C20811	-	5560000	5760000	5500000	17700000	17500000	17400000	21100000	20800000	20600000	1.07	9.89e-07	0.000113	0.269	-1.89	down	1.1	6.18e-08	2.66e-05	0.319	-1.65	down	1.1	0.000105	0.00128	1.19	0.246	insig
KMW0618*064	GC-MS	204	C15H24	Naphthalene, 1,2,3,5,6,8a-hexahydro-4,7-dimethyl-1-(1-methylethyl)-, (1S-cis)-	δ-杜松烯	Terpenoids	萜类	-	-	483-76-1	thyme, herbal, woody, dry	C06394	ko00909,ko01100,ko01110	C06394	-	8310000	8270000	8030000	19500000	19600000	19300000	16000000	35700000	41500000	0.969	0.0979	0.112	0.264	-1.92	insig	1.1	8.75e-08	2.66e-05	0.422	-1.24	down	0.605	0.272	0.302	1.6	0.676	insig
KMW0645*133	GC-MS	222	C15H26O	Levomenol	(-)-α-红没药醇	Terpenoids	萜类	-	-	23089-26-1	fruity, nutty, coconut	C09621	ko01100	C09621	-	2260000	2260000	2260000	11900000	11700000	11300000	39700000	34200000	34900000	1.07	0.00261	0.00623	0.0624	-4	down	1.1	0.000344	0.00212	0.194	-2.36	down	1.1	0.00462	0.00982	3.11	1.64	up
KMW0661*133	GC-MS	222	C15H26O	.alpha.-Bisabolol	±)-α-红没药醇	Terpenoids	萜类	-	-	515-69-5	mild, floral, peppery, balsamic, clean	-	-	-	-	2260000	2260000	2260000	11900000	11700000	11300000	39700000	34200000	34900000	1.07	0.00261	0.00623	0.0624	-4	down	1.1	0.000344	0.00212	0.194	-2.36	down	1.1	0.00462	0.00982	3.11	1.64	up
XMW0009*064	GC-MS	204	C15H24	Naphthalene, 1,2,4a,5,8,8a-hexahydro-4,7-dimethyl-1-(1-methylethyl)-, [1S-(1.alpha.,4a.beta.,8a.alpha.)]-	beta-杜松烯	Terpenoids	萜类	-	-	523-47-7	green, woody	C09625	-	C09625	-	8310000	8270000	8030000	19500000	19600000	19300000	16000000	35700000	41500000	0.969	0.0979	0.112	0.264	-1.92	insig	1.1	8.75e-08	2.66e-05	0.422	-1.24	down	0.605	0.272	0.302	1.6	0.676	insig
XMW0112	GC-MS	204	C15H24	Naphthalene, 1,2,4a,5,8,8a-hexahydro-4,7-dimethyl-1-(1-methylethyl)-, (1.alpha.,4a.beta.,8a.alpha.)-(.+/-.)-	（1α，4aβ，8aα）-1,2,4a，5,8,8a-六氢-4,7-二甲基-1-（1-甲基乙基）-萘	Terpenoids	萜类	-	-	5951-61-1	-	-	-	-	-	3490000	4780000	3460000	13700000	13500000	13400000	15800000	15300000	15700000	1.06	0.00059	0.00305	0.251	-2	down	1.08	0.00168	0.00541	0.288	-1.79	down	1.09	0.00101	0.00396	1.15	0.201	insig
XMW0380*056	GC-MS	204	C15H24	1H-Cyclopropa[a]naphthalene, 1a,2,3,5,6,7,7a,7b-octahydro-1,1,7,7a-tetramethyl-, [1aR-(1a.alpha.,7.alpha.,7a.alpha.,7b.alpha.)]-	白菖烯	Terpenoids	萜类	-	-	17334-55-3	-	-	-	-	-	5420000	5610000	5490000	22200000	21900000	21700000	24600000	24500000	24400000	1.07	6.25e-09	5.88e-06	0.225	-2.15	down	1.1	7.63e-06	0.000279	0.251	-1.99	down	1.09	0.000593	0.00314	1.12	0.16	insig
XMW0556*064	GC-MS	204	C15H24	(2S,4aR,8aR)-4a,8-Dimethyl-2-(prop-1-en-2-yl)-1,2,3,4,4a,5,6,8a-octahydronaphthalene	（2S，4aR，8aR）-4a，8-二甲基-2-（丙烯基）-1,2,3,4,4a，5,6,8a-八氢萘	Terpenoids	萜类	-	-	123123-37-5	-	-	-	-	-	8310000	8270000	8030000	19500000	19600000	19300000	16000000	35700000	41500000	0.969	0.0979	0.112	0.264	-1.92	insig	1.1	8.75e-08	2.66e-05	0.422	-1.24	down	0.605	0.272	0.302	1.6	0.676	insig
XMW0822*056	GC-MS	204	C15H24	Tricyclo[4.4.0.02,7]decane, 1-methyl-3-methylene-8-(1-methylethyl)-, stereoisomer	(1R,2S,8S)-1-甲基-3-亚甲基-8-丙-2-基三环[4.4.0.02,7]癸烷	Terpenoids	萜类	-	-	18252-44-3	-	-	-	-	-	5420000	5610000	5490000	22200000	21900000	21700000	24600000	24500000	24400000	1.07	6.25e-09	5.88e-06	0.225	-2.15	down	1.1	7.63e-06	0.000279	0.251	-1.99	down	1.09	0.000593	0.00314	1.12	0.16	insig
XMW0151	GC-MS	204	C15H24	Epizonarene	(1R,8aS)-1,6-二甲基-4-(丙-2-基)-1,2,3,7,8,8a-六氢萘	Terpenoids	萜类	-	-	41702-63-0	-	-	-	-	-	6420000	6660000	5270000	10700000	8580000	8630000	24700000	27600000	29300000	1.06	0.00188	0.0051	0.225	-2.15	down	0.987	0.0254	0.0366	0.658	-0.605	insig	1.09	0.00118	0.00439	2.92	1.55	up
KMW0603*061	GC-MS	204	C15H24	Germacrene D	大根香叶烯D	Terpenoids	萜类	-	-	23986-74-5	woody, spice	-	-	-	-	358000	358000	358000	1830000	1830000	1790000	10900000	10900000	11000000	1.07	2.42e-05	0.00061	0.0328	-4.93	down	1.1	8.67e-05	0.00104	0.197	-2.34	down	1.1	1.04e-05	0.000391	6.02	2.59	up
MWSslk234	UPLC-MS/MS	218	C15H22O	Aristolone	马兜铃酮	Terpenoids	萜类	Sesquiterpenoids	倍半萜	25274-27-5	-	-	-	-	-	273000	327000	281000	2220000	2350000	2120000	22600000	25000000	24300000	1.07	0.000878	0.00359	0.0123	-6.35	down	1.1	0.000606	0.00297	0.132	-2.92	down	1.1	0.000959	0.00388	10.7	3.43	up
KMW0548	GC-MS	204	C15H24	[1aR-(1a.alpha.,4.alpha.,4a.beta.,7b.alpha.)]-1a,2,3,4,4a,5,6,7b-octahydro-1,1,4,7-tetramethyl-1H-Cycloprop[e]azulene	(-)-α-古芸烯	Terpenoids	萜类	-	-	489-40-7	woody, balsamic	-	-	-	-	1870000	2450000	1960000	3520000	3470000	3560000	24000000	18100000	19200000	1.07	0.00927	0.0151	0.103	-3.29	down	1.05	0.0139	0.0224	0.595	-0.749	insig	1.1	0.0115	0.0192	5.8	2.54	up
KMW0606	GC-MS	204	C15H24	.alpha.-Muurolene	α-衣兰油烯	Terpenoids	萜类	-	-	10208-80-7	woody	C20272	-	C20272	-	4790000	4770000	4620000	7330000	6450000	7560000	23300000	19400000	19900000	1.07	0.00566	0.0104	0.226	-2.14	down	1.07	0.0178	0.0274	0.665	-0.589	insig	1.09	0.00505	0.0105	2.94	1.56	up
KMW0655	GC-MS	222	C15H26O	5-Azulenemethanol, 1,2,3,3a,4,5,6,7-octahydro-.alpha.,.alpha.,3,8-tetramethyl-, [3S-(3.alpha.,3a.beta.,5.alpha.)]-	[3S-(3.alpha.,3a.beta.,5.alpha.)]-1,2,3,3a,4,5,6,7-八氢-.alpha.,.alpha.,3,8-四甲基-5-甘菊醇	Terpenoids	萜类	-	-	22451-73-6	spicy	-	-	-	-	823000	739000	688000	6650000	6570000	6270000	22800000	20800000	23100000	1.07	0.00111	0.00399	0.0337	-4.89	down	1.1	0.00012	0.00126	0.115	-3.11	down	1.1	0.00169	0.00536	3.42	1.78	up
KMW0664	GC-MS	222	C15H26O	3-Cyclohexen-1-ol, 1-(1,5-dimethyl-4-hexenyl)-4-methyl-	β-没药醇	Terpenoids	萜类	-	-	15352-77-9	citrus, floral, tangy, lemon, fresh, sweet, herbal	-	-	-	-	1050000	961000	889000	8800000	8670000	8380000	28000000	25000000	26000000	1.07	0.00123	0.00417	0.0366	-4.77	down	1.1	5.2e-05	0.000779	0.112	-3.16	down	1.1	0.00221	0.00623	3.06	1.61	up
NMW0206	GC-MS	204	C15H24	(1R,9R,E)-4,11,11-Trimethyl-8-methylenebicyclo[7.2.0]undec-4-ene	（1R，9R，E）-4,11,11-三甲基-8-亚甲基双环[7.2.0]十一烷基-4-烯	Terpenoids	萜类	-	-	68832-35-9	-	-	-	-	-	318000	1460000	347000	2390000	2390000	2430000	32200000	36800000	42700000	1.04	0.00626	0.0112	0.0191	-5.71	down	0.915	0.0458	0.0602	0.295	-1.76	insig	1.1	0.00757	0.0142	15.5	3.95	up
WMW0004*054	GC-MS	204	C15H24	Ylangene	衣兰烯	Terpenoids	萜类	-	-	14912-44-8	-	-	-	-	-	3500000	3610000	3600000	7480000	7300000	7290000	32800000	28000000	31500000	1.07	0.00278	0.0065	0.116	-3.11	down	1.1	7.7e-06	0.000279	0.485	-1.04	down	1.1	0.00371	0.00855	4.18	2.06	up
XMW0293	GC-MS	218	C15H22O	(1aR,7R,7aR,7bS)-(+)-1a,2,3,5,6,7,7a,7b-Octahydro-1,1,7,7a-tetramethyl-1H-cyclopropa[a]naphthalen-3-one	（1aR，7R，7aR，7bS）-（+）-1a，2,3,5,6,7,7a，7b-八氢-1,1,7,7a-四甲基-1H-环丙烷[a]萘- 3-酮	Terpenoids	萜类	-	-	114339-93-4	-	-	-	-	-	817000	744000	700000	6860000	6770000	6490000	22700000	20300000	20800000	1.07	0.00124	0.00417	0.0355	-4.82	down	1.1	0.000116	0.00124	0.112	-3.15	down	1.1	0.00207	0.00599	3.17	1.66	up
XMW0382*054	GC-MS	204	C15H24	isoledene	（-)-异喇叭烯	Terpenoids	萜类	-	-	95910-36-4	-	-	-	-	-	3500000	3610000	3600000	7480000	7300000	7290000	32800000	28000000	31500000	1.07	0.00278	0.0065	0.116	-3.11	down	1.1	7.7e-06	0.000279	0.485	-1.04	down	1.1	0.00371	0.00855	4.18	2.06	up
XMW0825	GC-MS	204	C15H24	Bicyclo[3.1.1]heptane, 6-methyl-2-methylene-6-(4-methyl-3-pentenyl)-, [1R-(1.alpha.,5.alpha.,6.beta.)]-	[1R-（1α，5α，6β）]-6-甲基-2-亚甲基-6-（4-甲基-3-戊烯基）-双环[3.1.1]庚烷	Terpenoids	萜类	-	-	55123-21-2	-	-	-	-	-	5090000	5190000	5720000	8680000	8450000	8170000	21700000	13200000	22800000	1.03	0.0438	0.0542	0.277	-1.85	down	1.08	0.000352	0.00215	0.632	-0.661	insig	1.01	0.0701	0.089	2.28	1.19	up
XMW3465	GC-MS	204	C15H24	(1R,3aS,5aS,8aR)-1,3a,4,5a-Tetramethyl-1,2,3,3a,5a,6,7,8-octahydrocyclopenta[c]pentalene	（1R，3aS，5aS，8aR）-1,3a，4,5a-四甲基-1,2,3,3a，5a，6,7,8-八氢环戊[c]戊烯	Terpenoids	萜类	-	-	65372-78-3	-	-	-	-	-	2080000	2410000	2320000	3780000	3700000	3820000	19800000	17000000	19000000	1.07	0.00235	0.00585	0.122	-3.04	down	1.08	0.00187	0.00571	0.602	-0.733	insig	1.1	0.00315	0.00781	4.94	2.31	up
Smmp008919	UPLC-MS/MS	346	C20H26O5	Epirosmanol	表迷迭香酚	Terpenoids	萜类	Ditepenoids	二萜	-	-	-	-	-	-	165000	165000	165000	830000	824000	1010000	18700000	16800000	16900000	1.07	0.00124	0.00417	0.00944	-6.73	down	1.1	0.00688	0.0132	0.186	-2.43	down	1.1	0.00123	0.00448	19.7	4.3	up
Smmp009329	UPLC-MS/MS	346	C20H26O5	Isorosmanol	异迷迭香酚	Terpenoids	萜类	Ditepenoids	二萜	93780-80-4	-	-	-	-	-	176000	176000	176000	932000	902000	879000	18200000	19100000	19200000	1.07	0.000306	0.0021	0.00932	-6.75	down	1.1	0.000448	0.00251	0.194	-2.36	down	1.1	0.000322	0.00225	20.8	4.38	up
MWS20173	UPLC-MS/MS	236	C15H24O2	1-Hydroxybisabola-2,10-dien-4-one	1α-羟基甜没药-2,10-二烯-4-酮	Others	其它类	Ketone compounds	酮类化合物	-	-	-	-	-	-	1110000	1120000	1060000	3490000	3770000	3630000	18700000	19900000	20300000	1.07	0.000607	0.00305	0.0559	-4.16	down	1.1	0.000598	0.00296	0.302	-1.73	down	1.1	0.000602	0.00315	5.4	2.43	up
mws1610	UPLC-MS/MS	472	C30H48O4	Maslinic acid*	山楂酸*	Terpenoids	萜类	Triterpene	三萜	4373-41-5	-	C16939	-	C16939	-	34200000	35100000	31500000	7410000	8010000	9410000	12600000	11400000	11800000	1.07	0.00109	0.00397	2.81	1.49	up	1.09	0.000216	0.00167	4.06	2.02	up	1.02	0.0103	0.0176	1.44	0.529	insig
Lmzn106284	UPLC-MS/MS	472	C30H48O4	2,3-Dihydroxylup-20(29)-en-28-oic acid (Alphitolic acid)*	2,3-二羟基羽扇豆-20(29)-烯-28-酸 (麦珠子酸)*	Terpenoids	萜类	Triterpene	三萜	19533-92-7	-	C16912	-	C16912	-	32000000	32600000	29400000	8300000	7780000	7730000	12000000	12400000	12500000	1.07	0.00208	0.00542	2.54	1.35	up	1.1	0.00129	0.00467	3.95	1.98	up	1.09	6.39e-05	0.000986	1.55	0.634	insig
Lmzn006284	UPLC-MS/MS	472	C30H48O4	2-Hydroxyursolic acid*	2-羟基熊果酸*	Terpenoids	萜类	Triterpene	三萜	-	-	-	-	-	-	35600000	34400000	29900000	7270000	8330000	6270000	11700000	10700000	11400000	1.07	0.00537	0.01	2.96	1.56	up	1.09	0.00209	0.00603	4.57	2.19	up	1.03	0.011	0.0185	1.54	0.627	insig
GMW0369	GC-MS	204	C15H24	Spiro[5.5]undec-2-ene, 3,7,7-trimethyl-11-methylene-, (-)-	(-)-3,7,7-三甲基-亚甲基-螺[5.5]十一碳烯	Terpenoids	萜类	-	-	18431-82-8	-	C09637	-	C09637	-	21800000	22500000	22000000	9410000	9460000	9710000	24600000	24600000	20100000	0.307	0.569	0.589	0.956	-0.0643	insig	1.1	4.98e-05	0.00076	2.32	1.21	up	1.09	0.0115	0.0192	2.42	1.28	up
mws1389	UPLC-MS/MS	456	C30H48O3	3-Hydroxyolean-12-en-28-oic acid (Oleanolic acid)*	3-羟基齐墩果-12-烯-28-酸 (齐墩果酸)*	Terpenoids	萜类	Triterpene	三萜	508-02-1	-	C17148	ko00999,ko01100,ko01110	C17148	-	30000000	31600000	30900000	14100000	15800000	16100000	15500000	12300000	12300000	1.05	0.00104	0.00391	2.31	1.2	up	1.09	6.79e-05	0.00089	2.01	1.01	up	0.688	0.207	0.235	0.873	-0.196	insig
Smpn009230	UPLC-MS/MS	488	C30H48O5	2,3,23-Trihydroxyolean-12-en-28-oic acid*	2,3,23-三羟基齐墩果-12-烯-28-酸*	Terpenoids	萜类	Triterpene	三萜	-	-	-	-	-	-	34700000	35500000	27400000	20100000	19300000	21500000	14100000	14700000	14500000	1.05	0.0194	0.0272	2.25	1.17	up	1.03	0.0355	0.0485	1.6	0.682	insig	1.08	0.00735	0.0138	0.712	-0.49	insig
HJN110	UPLC-MS/MS	456	C30H48O3	3-Hydroxylup-20(29)-en-28-oic acid (Betulinic acid)*	3-羟基羽扇豆-20(29)-烯-28-酸 (白桦脂酸)*	Terpenoids	萜类	Triterpene	三萜	472-15-1	-	C08619	-	C08619	-	28200000	28100000	30700000	14300000	14200000	16200000	13800000	11200000	11700000	1.06	0.000139	0.00141	2.37	1.24	up	1.09	0.000285	0.00196	1.95	0.96	insig	0.875	0.0621	0.0803	0.821	-0.284	insig
pmn001700	UPLC-MS/MS	456	C30H48O3	24,30-Dihydroxy-12(13)-ene-lupeol*	24,30-二羟基-12(13)烯-羽扇豆醇*	Terpenoids	萜类	Triterpene	三萜	-	-	-	-	-	-	31300000	29000000	29600000	17500000	19600000	21600000	13900000	11600000	10500000	1.05	0.000261	0.00196	2.5	1.32	up	1.05	0.00352	0.00832	1.53	0.616	insig	1.02	0.00868	0.0156	0.613	-0.707	insig
mws4053	UPLC-MS/MS	456	C30H48O3	3-Hydroxyurs-12-en-28-oic acid (Ursolic acid)*	3-羟基熊果-12-烯-28-酸 (熊果酸)*	Terpenoids	萜类	Triterpene	三萜	77-52-1	-	C08988	-	C08988	-	28300000	29500000	28400000	13100000	13100000	15000000	14500000	11400000	10600000	1.05	0.00277	0.0065	2.36	1.24	up	1.09	0.000136	0.00131	2.09	1.07	up	0.574	0.33	0.361	0.885	-0.176	insig
MWSmce052	UPLC-MS/MS	456	C30H48O3	3-Hydroxyurs-12-en-28-oic acid (3-Epiursolic acid)*	3-羟基熊果-12-烯-28-酸 (3-表熊果酸)*	Terpenoids	萜类	Triterpene	三萜	989-30-0	-	-	-	-	-	29000000	32800000	28700000	13100000	14400000	14700000	13400000	10800000	11800000	1.06	0.00107	0.00395	2.52	1.33	up	1.09	0.00299	0.00752	2.15	1.1	up	0.828	0.0896	0.11	0.853	-0.23	insig
Hmjn003948	UPLC-MS/MS	488	C30H48O5	2,3,6-Trihydroxyurs-12-en-28-oic acid (Madasiatic acid)*	2,3,6-三羟基熊果-12-烯-28-酸 (马达积雪草酸)*	Terpenoids	萜类	Triterpene	三萜	26532-66-1	-	-	-	-	-	35100000	34000000	28600000	18900000	18800000	19500000	13800000	12800000	14400000	1.06	0.00854	0.0141	2.39	1.26	up	1.07	0.0208	0.0313	1.71	0.771	insig	1.08	0.00235	0.00646	0.715	-0.484	insig
Smpn011792	UPLC-MS/MS	472	C30H48O4	2,3-Dihydroxy-12-ursen-28-oic acid*	2,3-二羟基-12-熊果烯-28-酸*	Terpenoids	萜类	Triterpene	三萜	-	-	-	-	-	-	44200000	48400000	40800000	45600000	46600000	48000000	39900000	39500000	39000000	0.813	0.15	0.168	1.13	0.17	insig	0.501	0.407	0.441	0.951	-0.0726	insig	1.08	0.00468	0.0099	0.845	-0.243	insig
Lmhn011365	UPLC-MS/MS	456	C30H48O3	Morolic acid*	模绕酸*	Terpenoids	萜类	Triterpene	三萜	559-68-2	-	-	-	-	-	31100000	30800000	29800000	14500000	15200000	15500000	13400000	11500000	12800000	1.07	3.73e-05	0.000755	2.43	1.28	up	1.1	9.57e-06	0.000328	2.03	1.02	up	0.968	0.0295	0.0419	0.834	-0.261	insig
Lmmn008971	UPLC-MS/MS	456	C30H48O3	3-Hydroxycycloarta-24-ene-26-oic acid (Isomangiferolic acid)*	3-羟基环木菠萝烷-24-烯-26-酸 (异杧果醇酸)*	Terpenoids	萜类	Triterpene	三萜	13878-92-7	-	-	-	-	-	29900000	32500000	32400000	14100000	15500000	15700000	14400000	12500000	12700000	1.06	0.000139	0.00141	2.39	1.26	up	1.09	0.000298	0.00199	2.09	1.06	up	0.841	0.0784	0.0981	0.875	-0.193	insig
pmn001427	UPLC-MS/MS	472	C30H48O4	16,23:16,30-Diepoxydammar-24-ene-3,20-diol (Jujubogenin)*	16,23:16,30-二环氧达玛烷-24-烯-3,20-二醇 (酸枣仁皂苷元)*	Terpenoids	萜类	Triterpene	三萜	54815-36-0	-	-	-	-	-	41800000	43500000	39600000	44300000	49200000	46300000	38300000	37700000	38100000	0.913	0.0817	0.0953	1.1	0.131	insig	0.889	0.0559	0.071	0.893	-0.163	insig	1.05	0.0253	0.0367	0.816	-0.294	insig
KMW0565	GC-MS	204	C15H24	Caryophyllene	反式石竹烯	Terpenoids	萜类	-	-	87-44-5	sweet, woody, spice, clove, dry	C09629	ko00909,ko01100,ko01110	C09629	-	11800000	12100000	11900000	34900000	34300000	34300000	41400000	41000000	40900000	1.07	1.08e-06	0.000113	0.291	-1.78	down	1.1	1.03e-05	0.000329	0.346	-1.53	down	1.1	2.56e-05	0.000577	1.19	0.251	insig
Hmcp003852	UPLC-MS/MS	222	C15H26O	Elemol	榄香醇	Terpenoids	萜类	Sesquiterpenoids	倍半萜	639-99-6	-	-	-	-	-	22800000	22200000	21600000	34500000	37700000	34200000	19200000	17500000	24100000	0.49	0.438	0.458	1.09	0.13	insig	1.09	0.00416	0.00918	0.626	-0.677	insig	1.04	0.00587	0.0117	0.572	-0.807	insig
KMW0573*147	GC-MS	204	C15H24	(E)-.beta.-Famesene	反式-β-金合欢烯	Terpenoids	萜类	-	-	18794-84-8	woody, citrus, herbal, sweet	C09666	ko00909,ko01110	C09666	-	17000000	17400000	16900000	28700000	28800000	29300000	24600000	24600000	20100000	0.977	0.0545	0.0659	0.74	-0.435	insig	1.1	2.97e-06	0.000189	0.59	-0.761	insig	0.952	0.0563	0.0735	0.798	-0.326	insig
KMW0597	GC-MS	204	C15H24	.gamma.-Muurolene	γ-衣兰油烯	Terpenoids	萜类	-	-	30021-74-0	herbal, woody, spice	-	-	-	-	19000000	19700000	19100000	33400000	32800000	32600000	14700000	14300000	11300000	0.977	0.0275	0.0364	1.43	0.521	insig	1.1	2.89e-06	0.000189	0.585	-0.774	insig	1.08	0.00187	0.00561	0.408	-1.29	down
NMW0200*147	GC-MS	204	C15H24	1,6,10-Dodecatriene, 7,11-dimethyl-3-methylene-	7,11-二甲基-3-亚甲基-1,6,10-十二碳三烯	Terpenoids	萜类	-	-	77129-48-7	-	C09666	ko00909,ko01110	C09666	-	17000000	17400000	16900000	28700000	28800000	29300000	24600000	24600000	20100000	0.977	0.0545	0.0659	0.74	-0.435	insig	1.1	2.97e-06	0.000189	0.59	-0.761	insig	0.952	0.0563	0.0735	0.798	-0.326	insig
Ymjm000099	UPLC-MS/MS	452	C30H44O3	3-Oxooleana-11,13(18)-dien-28-oic acid	3-羰基齐墩果-11,13(18)-二烯-28-酸	Terpenoids	萜类	Triterpene	三萜	-	-	-	-	-	-	5440000	5880000	5030000	2800000	2750000	3020000	1750000	1780000	1650000	1.07	0.0036	0.00751	3.15	1.66	up	1.08	0.0049	0.0103	1.91	0.932	insig	1.09	0.00134	0.00477	0.605	-0.725	insig
Lmgp007700	UPLC-MS/MS	234	C15H22O2	8-Keto-9(10)-α-patchoulene-4α-ol	8-酮基-9(10)-α-广藿香烯-4α-醇	Terpenoids	萜类	Sesquiterpenoids	倍半萜	-	-	-	-	-	-	105000	97300	79400	607000	698000	705000	4750000	5230000	5310000	1.07	0.00117	0.00408	0.0184	-5.76	down	1.09	0.00194	0.00578	0.14	-2.84	down	1.1	0.00112	0.00421	7.61	2.93	up
Lmgp008093	UPLC-MS/MS	234	C15H22O2	2-Keto-1(5)-β-patchoulene-4β-ol	2-酮基-1(5)-β-广藿香烯-4β-醇	Terpenoids	萜类	Sesquiterpenoids	倍半萜	-	-	-	-	-	-	146000	136000	121000	533000	548000	586000	5900000	5550000	6620000	1.07	0.00284	0.00659	0.0224	-5.48	down	1.1	0.000241	0.00178	0.242	-2.04	down	1.1	0.00324	0.00791	10.8	3.44	up
KMW0582*151	GC-MS	204	C15H24	.beta.-Guaiene	β-愈创木烯	Terpenoids	萜类	-	-	88-84-6	sweet, woody, dry, guaiacwood, spicy, powdery	-	-	-	-	746000	704000	719000	2010000	1650000	1640000	8400000	6900000	7270000	1.07	0.00432	0.00853	0.0961	-3.38	down	1.09	0.0128	0.0211	0.409	-1.29	down	1.09	0.00379	0.00864	4.26	2.09	up
Lmgp009054	UPLC-MS/MS	236	C15H24O2	15α-Hydroperoxy-guaia-1(10),11-diene	15α-过氧氢基-愈创木烷-1(10),11-二烯	Terpenoids	萜类	Sesquiterpenoids	倍半萜	-	-	-	-	-	-	86900	110000	122000	483000	616000	524000	4740000	5080000	5110000	1.07	0.000553	0.00295	0.0214	-5.55	down	1.09	0.00536	0.011	0.197	-2.35	down	1.1	0.000239	0.00194	9.2	3.2	up
HX1226	UPLC-MS/MS	220	C15H24O	4-Hydroxy-β-bulnesene	4-羟基-β-布藜烯	Others	其它类	Others	其它	-	-	-	-	-	-	160000	160000	160000	808000	862000	799000	4870000	5460000	5170000	1.07	0.00116	0.00406	0.0309	-5.02	down	1.1	0.000873	0.00368	0.194	-2.36	down	1.1	0.00136	0.00482	6.28	2.65	up
Zbqn008291	UPLC-MS/MS	474	C30H50O4	3,13,15-Trihydroxyoleanane-12-one	3,13,15-三羟基齐墩果烷-12-酮	Terpenoids	萜类	Triterpene	三萜	-	-	-	-	-	-	8270000	8560000	6940000	7920000	8140000	8430000	7230000	6970000	6650000	0.727	0.18	0.198	1.14	0.19	insig	0.266	0.684	0.708	0.971	-0.043	insig	1.03	0.0058	0.0116	0.851	-0.233	insig
Lmgp008852	UPLC-MS/MS	238	C15H26O2	3-Hydroxypatchoulol	3-羟基广藿香醇	Terpenoids	萜类	Sesquiterpenoids	倍半萜	-	-	-	-	-	-	24200	24200	24200	185000	231000	251000	127000	388000	121000	1	0.167	0.185	0.114	-3.13	down	1.1	0.00956	0.0169	0.109	-3.2	down	0.268	0.918	0.926	0.953	-0.0691	insig
Lmgn009404	UPLC-MS/MS	236	C14H20O3	Pocahemiketal B	广藿香倍半萜半缩醛 B	Terpenoids	萜类	Sesquiterpenoids	倍半萜	-	-	-	-	-	-	142000	172000	126000	484000	526000	572000	1200000	1220000	1200000	1.07	3.4e-05	0.000715	0.121	-3.04	down	1.09	0.000855	0.00364	0.278	-1.85	down	1.09	0.00101	0.00397	2.29	1.19	up
Lmgp009053	UPLC-MS/MS	234	C15H22O2	2β-Methoxy-14-nor-β-patchoulane-1(5)-ene-4-one	2β-甲氧基-14-降-β-广藿香烷-1(5)-烯-4-酮	Terpenoids	萜类	Sesquiterpenoids	倍半萜	-	-	-	-	-	-	74200	69800	70600	399000	464000	519000	3670000	3800000	3660000	1.07	0.000156	0.00152	0.0193	-5.7	down	1.1	0.0079	0.0147	0.155	-2.69	down	1.1	1.27e-06	0.000143	8.05	3.01	up
Lmgp010173	UPLC-MS/MS	204	C14H20O	14-Nor-β-patchoulane-1(5)-ene-4-one	14-降-β-广藿香烷-1(5)-烯-4-酮	Terpenoids	萜类	Sesquiterpenoids	倍半萜	-	-	-	-	-	-	186000	168000	181000	293000	313000	336000	1140000	1190000	1150000	1.07	4.08e-05	0.000788	0.154	-2.7	down	1.08	0.0034	0.00816	0.568	-0.816	insig	1.1	1.88e-06	0.000183	3.7	1.89	up
KMW0631	GC-MS	222	C15H26O	Guaiol	愈创木醇	Terpenoids	萜类	-	-	489-86-1	mild, guaiacwood, tea, rose	C09676	-	C09676	-	52600	52600	52600	407000	400000	381000	357000	263000	292000	1.07	0.012	0.0183	0.173	-2.53	down	1.1	0.000537	0.00278	0.133	-2.91	down	0.913	0.0709	0.0899	0.768	-0.381	insig
Lmgp011419	UPLC-MS/MS	236	C15H24O2	1α-Hydroperoxy-guaia-10(15),11-diene	1α-过氧氢基-愈创木烷-10(15),11-二烯	Terpenoids	萜类	Sesquiterpenoids	倍半萜	-	-	-	-	-	-	10100	15800	23500	129000	135000	98500	210000	218000	237000	1.05	0.000245	0.0019	0.0742	-3.75	down	1.06	0.00642	0.0125	0.136	-2.87	down	1.04	0.0027	0.00708	1.84	0.878	insig
XMW0138	GC-MS	198	C15H18	Guaiazulene	愈创木酚	Terpenoids	萜类	-	-	489-84-9	-	C09675	-	C09675	-	11800	8110	6750	16300	14700	14500	50800	46300	44700	1.05	0.000103	0.00134	0.188	-2.41	down	0.941	0.0405	0.0542	0.585	-0.772	insig	1.1	0.00153	0.00516	3.11	1.64	up
MWSmce679	UPLC-MS/MS	220	C15H24O	Caryophyllene oxide	氧化石竹烯	Terpenoids	萜类	Sesquiterpenoids	倍半萜	1139-30-6	-	C16908	-	C16908	-	134000	117000	152000	325000	332000	380000	1480000	1590000	1350000	1.07	0.0022	0.0056	0.0912	-3.45	down	1.08	0.00123	0.00452	0.389	-1.36	down	1.1	0.00236	0.00646	4.26	2.09	up
Wbmp011024	UPLC-MS/MS	220	C15H24O	Caryophyllenol II	石竹烯醇II	Terpenoids	萜类	Sesquiterpenoids	倍半萜	32214-89-4	-	-	-	-	-	51500	46300	40900	88900	86400	84400	458000	451000	440000	1.07	3.85e-06	0.000247	0.103	-3.28	down	1.07	0.00195	0.00578	0.534	-0.905	insig	1.1	9.47e-05	0.00124	5.19	2.38	up
XMW0389	GC-MS	222	C15H26O	Caryophyllenyl alcohol	石竹烯醇	Terpenoids	萜类	-	-	913176-41-7	-	-	-	-	-	6940	6940	6940	87600	83900	87100	55600	45200	34700	1.06	0.024	0.0324	0.154	-2.7	down	1.1	0.000215	0.00167	0.0806	-3.63	down	1.02	0.018	0.0277	0.524	-0.932	insig
KMW0623	GC-MS	204	C15H24	1,5-Cyclodecadiene, 1,5-dimethyl-8-(1-methylethylidene)-, (E,E)-	大根香叶烯B	Terpenoids	萜类	-	-	15423-57-1	woody, earthy, spicy	C09672	ko00909	C09672	-	56500	56500	56500	292000	293000	283000	970000	865000	933000	1.07	0.00125	0.0042	0.0613	-4.03	down	1.1	0.000195	0.00159	0.196	-2.35	down	1.1	0.00212	0.00608	3.19	1.67	up
Wbmp005366	UPLC-MS/MS	220	C15H24O	Humulene epoxide II	环氧化蛇麻烯II	Terpenoids	萜类	Sesquiterpenoids	倍半萜	19888-34-7	-	-	-	-	-	69400	109000	84500	669000	802000	829000	1070000	1120000	1120000	1.07	2.55e-06	0.0002	0.0794	-3.65	down	1.09	0.00365	0.00851	0.114	-3.13	down	1.03	0.014	0.0226	1.44	0.523	insig
MWSHC2078	UPLC-MS/MS	236	C15H24O2	10α-Hydroxycadin-4-en-15-al	10α-羟基杜松-4-烯-15-醛	Terpenoids	萜类	Sesquiterpenoids	倍半萜	398147-37-0	-	-	-	-	-	78400	77700	70800	203000	222000	254000	1810000	1820000	1980000	1.07	0.000858	0.00355	0.0404	-4.63	down	1.09	0.00811	0.015	0.334	-1.58	down	1.1	0.000493	0.00278	8.26	3.05	up
Hmbn004734	UPLC-MS/MS	456	C29H44O4	3,23-Dihydroxy-30-noroleana-12,20(29)-dien-28-oic acid (30-Norhederagenin)	3,23-二羟基-30-去甲基齐墩果-12,20(29)-二烯-28-酸 (30-去甲常春藤皂苷元)	Terpenoids	萜类	Triterpene	三萜	117654-06-5	-	-	-	-	-	361000	496000	305000	151000	226000	241000	30200	30200	30200	1.06	0.0242	0.0327	12.8	3.68	up	0.922	0.0662	0.0826	1.88	0.91	insig	1.09	0.0243	0.0355	0.146	-2.77	down
Hmjn008136	UPLC-MS/MS	470	C30H46O4	2,3-Dihydroxyoleana-11,13(18)-dien-28-oic acid (Camaldulenic acid)	2,3-二羟基齐墩果-11,13(18)-二烯-28-酸 (脱氢山楂酸)	Terpenoids	萜类	Triterpene	三萜	71850-15-2	-	-	-	-	-	3790000	4120000	3340000	3800000	3960000	4510000	1220000	1040000	1120000	1.06	0.00541	0.0101	3.33	1.73	up	0.533	0.333	0.366	0.916	-0.126	insig	1.1	0.00364	0.00844	0.275	-1.86	down
Lmgn013947	UPLC-MS/MS	472	C30H48O4	2α,3α-Dihydroxyolean-12-en-28-oic acid	2α,3α-二羟基齐墩果-12-烯-28-酸	Terpenoids	萜类	Triterpene	三萜	26563-68-8	-	-	-	-	-	300000	300000	300000	4370000	4610000	4510000	1700000	1820000	1500000	1.07	0.00466	0.00899	0.179	-2.48	down	1.1	0.000285	0.00196	0.0668	-3.9	down	1.09	3.28e-05	0.000641	0.372	-1.43	down
Lmyp006119	UPLC-MS/MS	424	C30H48O	Olean-12-en-3-one (β-Amyrone)	齐墩果-12-烯-3-酮 (β-香树脂酮)	Terpenoids	萜类	Triterpene	三萜	638-97-1	-	-	-	-	-	565000	596000	566000	56000	83400	81100	105000	106000	98200	1.07	0.000223	0.00184	5.57	2.48	up	1.09	3.8e-06	0.000214	7.83	2.97	up	0.887	0.0669	0.0855	1.41	0.491	insig
Smnp012194	UPLC-MS/MS	618	C39H54O6	2ɑ-hydroxy-3β-trans-p-hydroxycinnamoyloxy oleanolic acid*	2ɑ-羟基-3β-反式对羟基肉桂酰氧基齐墩果酸*	Terpenoids	萜类	Triterpene	三萜	-	-	-	-	-	-	304000	316000	305000	15300	15200	14700	17700	16700	9230	1.06	1.81e-06	0.000165	21.2	4.4	up	1.1	0.000176	0.00153	20.4	4.35	up	0.194	0.866	0.878	0.966	-0.0499	insig
Zjmp102701	UPLC-MS/MS	488	C30H48O5	2,3,23-Trihydroxyolean-12-en-28-oic acid (Arjunolic acid)	2,3,23-三羟基齐墩果-12-烯-28-酸 (Arjunolic acid)	Terpenoids	萜类	Triterpene	三萜	465-00-9	-	-	-	-	-	167000	183000	153000	71100	69400	89500	65100	62300	55200	1.06	0.0034	0.00725	2.76	1.46	up	1.07	0.0016	0.00526	2.19	1.13	up	0.844	0.118	0.141	0.794	-0.332	insig
Zjmp102705	UPLC-MS/MS	472	C30H48O4	3,29-Dihydroxyolean-12-en-28-oic acid (Mesembryanthemoidigenic acid)	3,29-二羟基齐墩果-12-烯-28-酸 (桦叶菊萜酸)	Terpenoids	萜类	Triterpene	三萜	4871-87-8	-	-	-	-	-	134000	202000	214000	48500	39900	56400	13100	25300	31000	1.03	0.0195	0.0273	7.94	2.99	up	1.06	0.0285	0.0404	3.8	1.93	up	0.899	0.0247	0.036	0.479	-1.06	insig
Zjmp102710	UPLC-MS/MS	470	C30H46O4	3-Hydroxy-29(or30)-al-olean-12-en-28-oic acid	3-羟基-29(or30)-醛-齐墩果-12-烯-28-酸	Terpenoids	萜类	Triterpene	三萜	-	-	-	-	-	-	314000	335000	305000	251000	274000	283000	47500	46100	48600	1.07	0.00103	0.00388	6.7	2.75	up	0.965	0.0207	0.031	1.18	0.239	insig	1.1	0.00175	0.00544	0.176	-2.51	down
Zjmp102717	UPLC-MS/MS	472	C30H48O4	2,3-Dihydroxyolean-12-en-28-oic acid	2,3-二羟基齐墩果-12-烯-28-酸	Terpenoids	萜类	Triterpene	三萜	-	-	-	-	-	-	517000	973000	690000	1440	1440	1440	7190	7660	8780	1.07	0.0325	0.0419	92.2	6.53	up	1.1	0.0319	0.0444	506	8.98	up	1.1	0.00534	0.0109	5.48	2.45	up
Zmyp009944	UPLC-MS/MS	442	C30H50O2	D-Friedoolean-14-ene-3,28-diol (Myricadiol)	异齐墩果烷-14-烯-3,28-二醇 (杨梅萜二醇)	Terpenoids	萜类	Triterpene	三萜	-	-	-	-	-	-	25800	52800	55300	1270	1270	6330	1270	1270	1270	1.06	0.0444	0.0549	35.2	5.14	up	1.02	0.044	0.0582	15.1	3.92	up	0.492	0.423	0.453	0.429	-1.22	insig

## Sheet: Flavonoids_key
Index	Platform	Molecular.weight..Da.	Formula	Compounds	物质	Class.I	物质一级分类	Class.II	物质二级分类	CAS	Odor	cpd_ID	kegg_map	mw_cpd_ID	mw_map	Root.1	Root.2	Root.3	Stem.1	Stem.2	Stem.3	Leaf.1	Leaf.2	Leaf.3	Root_vs_Leaf.VIP	Root_vs_Leaf.P.value	Root_vs_Leaf.FDR	Root_vs_Leaf.Fold_Change	Root_vs_Leaf.Log2FC	Root_vs_Leaf.Type	Root_vs_Stem.VIP	Root_vs_Stem.P.value	Root_vs_Stem.FDR	Root_vs_Stem.Fold_Change	Root_vs_Stem.Log2FC	Root_vs_Stem.Type	Leaf_vs_Stem.VIP	Leaf_vs_Stem.P.value	Leaf_vs_Stem.FDR	Leaf_vs_Stem.Fold_Change	Leaf_vs_Stem.Log2FC	Leaf_vs_Stem.Type
MWS20148	UPLC-MS/MS	432	C21H20O10	Apigenin-4'-O-glucoside*	芹菜素-4'-O-葡萄糖苷*	Flavonoids	黄酮	Flavones	黄酮	-	-	-	-	CM00661	MetMap103	65800	114000	57200	1540000	1870000	1660000	55400000	56800000	61800000	1.07	0.00112	0.00401	0.00136	-9.52	down	1.09	0.00263	0.00692	0.0468	-4.42	down	1.1	0.00116	0.00434	34.3	5.1	up
MWSHY0031	UPLC-MS/MS	446	C21H18O11	Apigenin-7-O-glucuronide*	芹菜素-7-O-葡萄糖醛酸苷*	Flavonoids	黄酮	Flavones	黄酮	29741-09-1	-	-	-	CM00663	MetMap103	653000	688000	470000	7560000	8950000	9120000	225000000	232000000	172000000	1.07	0.00805	0.0135	0.00288	-8.44	down	1.09	0.00333	0.00807	0.0706	-3.82	down	1.1	0.00865	0.0156	24.6	4.62	up
MWSHY0189	UPLC-MS/MS	432	C21H20O10	Apigenin-7-O-glucoside(Cosmosiin)*	芹菜素-7-O-葡萄糖苷*	Flavonoids	黄酮	Flavones	黄酮	578-74-5	-	C04608	ko00944	C04608	MetMap103	102000	156000	59200	1770000	1820000	2010000	58900000	56300000	51600000	1.07	0.00147	0.00453	0.0019	-9.04	down	1.08	0.000467	0.00257	0.0566	-4.14	down	1.1	0.00155	0.00519	29.8	4.9	up
Zbsp004714	UPLC-MS/MS	564	C26H28O14	Apigenin-7-O-(2''-glucosyl)arabinoside	芹菜素-7-O-(2''-葡萄糖基)阿拉伯糖苷	Flavonoids	黄酮	Flavones	黄酮	-	-	-	-	CM00672	MetMap104	86500	84200	77400	8570000	9600000	7290000	54000000	58400000	56800000	1.07	0.000521	0.00283	0.00147	-9.41	down	1.1	0.00626	0.0124	0.00975	-6.68	down	1.1	6e-05	0.00097	6.65	2.73	up
Hagn003556	UPLC-MS/MS	388	C23H16O6	7-Benzyloxy-5-hydroxy-3',4'-methylenedioxyflavonoid	7-苄氧基-5-羟基-3',4'-亚甲二氧基黄酮	Flavonoids	黄酮	Flavones	黄酮	-	-	-	-	-	-	9040000	13400000	10800000	49900000	47800000	53100000	54500000	46900000	52800000	1.06	0.000483	0.0027	0.215	-2.21	down	1.09	5.17e-05	0.000777	0.22	-2.18	down	0.202	0.715	0.735	1.02	0.0311	insig
Hmpp003270	UPLC-MS/MS	448	C21H20O11	Luteolin-4'-O-glucoside*	木犀草素-4'-O-葡萄糖苷*	Flavonoids	黄酮	Flavones	黄酮	6920-38-3	-	-	-	CM00160	MetMap105	247000	153000	125000	2810000	3730000	2480000	65800000	56500000	60800000	1.07	0.00193	0.00518	0.00287	-8.45	down	1.08	0.0162	0.0255	0.0582	-4.1	down	1.1	0.0018	0.00552	20.3	4.34	up
mws0052	UPLC-MS/MS	446	C21H18O11	Baicalin*	黄芩苷*	Flavonoids	黄酮	Flavones	黄酮	21967-41-9	-	C10025	-	C10025	MetMap110	839000	529000	558000	7310000	9710000	9820000	230000000	239000000	157000000	1.07	0.0151	0.0221	0.00307	-8.35	down	1.09	0.00886	0.016	0.0718	-3.8	down	1.1	0.0163	0.0255	23.4	4.55	up
MWSHY0035	UPLC-MS/MS	462	C21H18O12	Scutellarein-7-O-glucuronide (Scutellarin)*	野黄芩素-7-O-葡萄糖醛酸苷 (野黄芩苷)*	Flavonoids	黄酮	Flavones	黄酮	27740-01-8	-	-	-	CM00901	MetMap110	1500000	1510000	1620000	16500000	15800000	15000000	96900000	107000000	92800000	1.07	0.00179	0.00502	0.0156	-6	down	1.1	0.000868	0.00367	0.0982	-3.35	down	1.1	0.00223	0.00626	6.28	2.65	up
MWSHY0121	UPLC-MS/MS	462	C21H18O12	Luteolin-7-O-glucuronide*	木犀草素-7-O-葡萄糖醛酸苷*	Flavonoids	黄酮	Flavones	黄酮	29741-10-4	-	C03515	ko00944	C03515	MetMap105	1690000	1410000	1570000	15100000	16200000	15400000	99900000	129000000	119000000	1.07	0.00551	0.0102	0.0134	-6.22	down	1.1	0.000341	0.00211	0.1	-3.32	down	1.1	0.00706	0.0134	7.44	2.9	up
MWSHY0184	UPLC-MS/MS	460	C22H20O11	Wogonin-7-O-Glucuronide (Wogonoside)	汉黄芩苷 (汉黄芩素-7-O-葡萄糖醛酸苷)	Flavonoids	黄酮	Flavones	黄酮	51059-44-0	-	-	-	CM00922	MetMap110	46000	58300	39400	1010000	1310000	1280000	103000000	105000000	98100000	1.07	0.00044	0.00256	0.000469	-11.1	down	1.1	0.00672	0.013	0.0399	-4.65	down	1.1	0.00044	0.00262	85.1	6.41	up
pmn001702	UPLC-MS/MS	462	C21H18O12	Tetahydroxyflavone-7-O-glucuronide*	四羟基黄酮-7-O-葡萄糖醛酸苷*	Flavonoids	黄酮	Flavones	黄酮	-	-	-	-	-	-	1310000	1200000	1090000	12000000	11600000	10400000	115000000	161000000	109000000	1.07	0.0166	0.0238	0.00936	-6.74	down	1.1	0.00193	0.00576	0.106	-3.23	down	1.1	0.0194	0.0295	11.4	3.51	up
pmp000577	UPLC-MS/MS	460	C26H20O8	Acacetin-7-O-glucuronide	金合欢素-7-O-葡萄糖醛酸苷	Flavonoids	黄酮	Flavones	黄酮	-	-	-	-	-	-	57300	58900	25300	1120000	1090000	1190000	96100000	94300000	96800000	1.07	6.16e-05	0.00105	0.000493	-11	down	1.08	0.000185	0.00155	0.0418	-4.58	down	1.1	6.17e-05	0.000985	84.7	6.41	up
Smhp004476	UPLC-MS/MS	564	C26H28O14	Isovitexin-2''-O-xyloside	异牡荆素-2''-O-木糖苷	Flavonoids	黄酮	Flavones	黄酮	-	-	-	-	-	-	35900	21600	35300	2010000	1980000	1950000	45900000	42700000	52200000	1.07	0.0035	0.00739	0.00066	-10.6	down	1.1	2.83e-05	0.000566	0.0156	-6	down	1.1	0.0038	0.00864	23.7	4.57	up
Lmgn009690	UPLC-MS/MS	314	C17H14O6	3,5-Dihydroxy-7,4'-dimethoxyflavone	3,5-二羟基-7,4'-二甲氧基黄酮	Flavonoids	黄酮	Flavonols	黄酮醇	15486-33-6	-	-	-	-	-	251000	280000	181000	4020000	4560000	4570000	86500000	87100000	91100000	1.07	0.000266	0.00196	0.00269	-8.54	down	1.09	0.00154	0.00512	0.0541	-4.21	down	1.1	0.00024	0.00194	20.1	4.33	up
Lmlp005572	UPLC-MS/MS	432	C21H20O10	Galangin-7-O-glucoside	高良姜素-7-O-葡萄糖苷	Flavonoids	黄酮	Flavonols	黄酮醇	-	-	-	-	-	-	142000	119000	78800	1710000	1570000	2020000	60300000	57900000	52600000	1.07	0.00163	0.00479	0.00199	-8.98	down	1.09	0.00572	0.0115	0.064	-3.97	down	1.1	0.00167	0.00532	32.2	5.01	up
Lmzn001894	UPLC-MS/MS	462	C21H18O12	Kaempferol-3-O-glucuronide*	山柰酚-3-O-葡萄糖醛酸苷*	Flavonoids	黄酮	Flavonols	黄酮醇	22688-78-4	-	-	-	CM00466	MetMap114	450000	465000	365000	3760000	2940000	4020000	57300000	64400000	65400000	1.07	0.00169	0.00486	0.00684	-7.19	down	1.09	0.00998	0.0175	0.119	-3.07	down	1.1	0.00163	0.00527	17.5	4.13	up
mws0917	UPLC-MS/MS	330	C17H14O7	3,7-Di-O-methylquercetin	3,7-二-O-甲基槲皮素	Flavonoids	黄酮	Flavonols	黄酮醇	2068-02-02	-	C01265	ko00944,ko01110	C01265	-	21600000	24000000	20900000	37300000	38200000	41600000	117000000	113000000	116000000	1.07	1.4e-06	0.000136	0.192	-2.38	down	1.08	0.00076	0.00341	0.567	-0.818	insig	1.1	2.01e-06	0.000183	2.95	1.56	up
Xmyp005654	UPLC-MS/MS	448	C21H20O11	Kaempferol-4'-O-glucoside*	山柰酚-4'-O-葡萄糖苷*	Flavonoids	黄酮	Flavonols	黄酮醇	-	-	-	-	CM00461	MetMap114	177000	85200	191000	3720000	4210000	3790000	60300000	52300000	56100000	1.07	0.00166	0.00482	0.00269	-8.54	down	1.09	0.00111	0.00426	0.0387	-4.69	down	1.1	0.00184	0.00559	14.4	3.85	up
Zbjn004445	UPLC-MS/MS	462	C21H18O12	Kaempferol-7-O-glucuronide*	山柰酚-7-O-葡萄糖醛酸苷*	Flavonoids	黄酮	Flavonols	黄酮醇	-	-	-	-	-	-	372000	385000	394000	3170000	3100000	3260000	59300000	45400000	54300000	1.07	0.00596	0.0108	0.00724	-7.11	down	1.1	0.000213	0.00166	0.121	-3.05	down	1.1	0.00663	0.0128	16.7	4.06	up
Lmgp009246	UPLC-MS/MS	330	C18H18O6	5-Hydroxy-7,3',4'-trimethoxyflavanone	5-羟基-7,3',4'-三甲氧基二氢黄酮	Flavonoids	黄酮	Flavanones	二氢黄酮	-	-	-	-	-	-	355000	321000	334000	31300000	31200000	31600000	113000000	115000000	111000000	1.07	9.14e-05	0.00122	0.00298	-8.39	down	1.1	1.31e-05	0.000378	0.0107	-6.54	down	1.1	0.000147	0.00151	3.6	1.85	up
Cmsp008121	UPLC-MS/MS	286	C16H14O5	7-O-Methylnaringenin*	7-甲基柚皮素*	Flavonoids	黄酮	Flavanones	二氢黄酮	-	-	-	-	-	-	114000	108000	83100	1560000	1750000	1780000	84100000	84700000	83000000	1.07	3.3e-05	0.000711	0.00121	-9.69	down	1.1	0.00163	0.0053	0.0599	-4.06	down	1.1	2.43e-05	0.000575	49.5	5.63	up
MWSHY0089	UPLC-MS/MS	286	C16H14O5	5,4'-Dihydroxy-7-methoxyflavanone (Sakuranetin)*	5,4'-二羟基-7-甲氧基黄烷酮 (樱花素)*	Flavonoids	黄酮	Flavanones	二氢黄酮	2957-21-3	-	C09833	ko00941,ko01110	C09833	MetMap110	98600	118000	89400	1570000	1780000	1830000	83500000	84200000	79300000	1.07	0.000352	0.0023	0.00124	-9.66	down	1.1	0.00227	0.00633	0.059	-4.08	down	1.1	0.000355	0.00239	47.6	5.57	up
Lmbn005167	UPLC-MS/MS	302	C16H14O6	Ferreirin	甲氧异黄酮	Flavonoids	黄酮	Isoflavones	异黄酮	32898-79-6	-	C10419	-	C10419	MetMap112	697000	763000	587000	7980000	7960000	8560000	68300000	69900000	64500000	1.07	0.000552	0.00295	0.0101	-6.63	down	1.1	0.000337	0.0021	0.0836	-3.58	down	1.1	0.000599	0.00314	8.28	3.05	up
Lmgp004731	UPLC-MS/MS	432	C21H20O10	Genistein-7-O-galactoside	染料木素-7-O-半乳糖苷	Flavonoids	黄酮	Isoflavones	异黄酮	-	-	-	-	CM00422	MetMap112	72800	93600	60100	1780000	1860000	2070000	56400000	55500000	56100000	1.07	2.1e-05	0.000552	0.00135	-9.54	down	1.1	0.00203	0.00595	0.0397	-4.65	down	1.1	3.35e-06	0.000214	29.5	4.88	up
MWSslk002	UPLC-MS/MS	432	C21H20O10	Sophoricoside	槐角苷	Flavonoids	黄酮	Isoflavones	异黄酮	152-95-4	-	-	-	-	-	139000	129000	105000	1870000	2260000	2150000	53200000	49700000	60300000	1.07	0.00331	0.00712	0.00228	-8.77	down	1.1	0.0032	0.00787	0.0594	-4.07	down	1.1	0.00352	0.00827	26	4.7	up
Zbgp004340	UPLC-MS/MS	564	C26H28O14	Genistein-8-C-glucoside-O-apiosyl	染料木素-8-C-葡萄糖基-O-阿拉伯糖苷	Flavonoids	黄酮	Isoflavones	异黄酮	-	-	-	-	CM00440	MetMap112	27300	26200	34200	2190000	1930000	2410000	53200000	42500000	53800000	1.07	0.00538	0.01	0.000586	-10.7	down	1.1	0.0041	0.00911	0.0134	-6.22	down	1.1	0.00581	0.0116	22.9	4.52	up
Wbsp000207	UPLC-MS/MS	724	C39H32O14	7-[[2-O,6-O-Bis(4-hydroxy-trans-cinnamoyl)-β-D-glucopyranosyl]oxy]-4',5-dihydroxyflavone	7-[[2-O,6-O-双(4-羟基-反-肉桂酰基)-β-D-葡萄糖基]氧基]-4',5-二羟基黄酮	Flavonoids	黄酮	Other Flavonoids	其它类黄酮	-	-	-	-	-	-	117000	70000	59600	2390000	2500000	2710000	81400000	79200000	81200000	1.07	8.06e-05	0.00118	0.00102	-9.94	down	1.09	0.00106	0.00412	0.0324	-4.95	down	1.1	6.73e-05	0.001	31.8	4.99	up
Zbsp003407	UPLC-MS/MS	594	C27H30O15	Apigenin-6,8-di-C-glucoside (Vicenin-2)	芹菜素-6,8-二-C-葡萄糖苷 (新西兰牡荆苷 II)	Flavonoids	黄酮	Flavones	黄酮	23666-13-9	-	C10195	-	C10195	-	50600	66700	48600	19800000	21200000	20700000	19300000	16600000	21200000	1.07	0.00483	0.00923	0.0029	-8.43	down	1.1	0.000398	0.00232	0.00269	-8.54	down	0.537	0.368	0.399	0.925	-0.112	insig
HJAP056	UPLC-MS/MS	476	C23H24O11	Dihydroxy-dimethoxyflavone-7-O-glucoside*	二羟基二甲氧基黄酮-7-O-葡萄糖苷*	Flavonoids	黄酮	Flavones	黄酮	-	-	-	-	-	-	101000	58500	58200	781000	650000	830000	12200000	12200000	11000000	1.07	0.00115	0.00405	0.00614	-7.35	down	1.08	0.00398	0.00897	0.0962	-3.38	down	1.1	0.0011	0.0042	15.7	3.97	up
Lmsp008392	UPLC-MS/MS	314	C17H14O6	4',5-Dihydroxy-3',5'-dimethoxyflavone	4',5-二羟基-3',5'-二甲氧基黄酮	Flavonoids	黄酮	Flavones	黄酮	-	-	-	-	-	-	51200	52100	30300	271000	337000	378000	27000000	26900000	25400000	1.07	0.000415	0.00251	0.00169	-9.21	down	1.08	0.00924	0.0164	0.136	-2.88	down	1.1	0.000408	0.00253	80.4	6.33	up
pmp000161	UPLC-MS/MS	314	C17H14O6	5,2'-Dihydroxy-7,8-dimethoxyflavone	5,2'-二羟基-7,8-二甲氧基黄酮	Flavonoids	黄酮	Flavones	黄酮	41060-16-6	-	-	-	-	-	7120	19400	14200	621000	679000	733000	10600000	10600000	9820000	1.07	0.000594	0.00305	0.00132	-9.57	down	1.09	0.00212	0.00609	0.02	-5.64	down	1.1	0.000568	0.00308	15.2	3.93	up
Yyyn008289	UPLC-MS/MS	314	C17H14O6	5,3'-Dihydroxy-7,4'-Dimethoxyflavone	5,3'-二羟基-7,4'-二甲氧基黄酮	Flavonoids	黄酮	Flavones	黄酮	32174-62-2	-	-	-	-	-	23600	13300	16500	643000	708000	636000	9550000	10200000	10400000	1.07	0.00062	0.00308	0.00177	-9.14	down	1.09	0.00105	0.00412	0.0269	-5.22	down	1.1	0.000648	0.00324	15.2	3.92	up
Wbsp000172	UPLC-MS/MS	578	C30H26O12	Apigenin-4'-O-(2''-O-p-coumaroyl)-β-D-glucopyranoside	芹菜素-4'-O-(2''-O-对香豆酰基)-β-D-葡萄糖苷	Flavonoids	黄酮	Flavones	黄酮	-	-	-	-	CM00670	MetMap103	156000	156000	156000	1430000	817000	779000	18400000	15200000	15700000	1.07	0.00362	0.00752	0.00949	-6.72	down	1.08	0.0563	0.0715	0.154	-2.7	down	1.09	0.00288	0.00735	16.3	4.02	up
Wbsp000219	UPLC-MS/MS	724	C39H32O14	Apigenin-4'-O-(2'',6''-di-O-p-coumaroyl)glucoside	芹菜素-4'-O-(2'',6''-二-O-对香豆酰基)葡萄糖苷	Flavonoids	黄酮	Flavones	黄酮	-	-	-	-	CM00110	MetMap103	77700	77700	77700	389000	401000	440000	10100000	10300000	11500000	1.07	0.00175	0.00497	0.00731	-7.1	down	1.1	0.00214	0.00614	0.19	-2.4	down	1.1	0.00185	0.0056	26	4.7	up
mws0988	UPLC-MS/MS	316	C16H12O7	Rhamnetin; 3,5,3',4'-Tetrahydroxy-7-Methoxyflavone	鼠李素	Flavonoids	黄酮	Flavonols	黄酮醇	90-19-7	-	C10176	-	C10176	-	176000	171000	128000	443000	454000	499000	33500000	31800000	31300000	1.07	0.000443	0.00257	0.00492	-7.67	down	1.08	0.000198	0.0016	0.34	-1.55	down	1.1	0.000451	0.00264	69.2	6.11	up
Lmgp010081	UPLC-MS/MS	300	C17H16O5	5-Hydroxy-7,4'-dimethoxyflavanone	5-羟基-7,4'-二甲氧基二氢黄酮	Flavonoids	黄酮	Flavanones	二氢黄酮	-	-	-	-	-	-	317000	280000	278000	6320000	6270000	6700000	28900000	28000000	30400000	1.07	0.000574	0.00304	0.01	-6.64	down	1.1	0.000435	0.00247	0.0453	-4.46	down	1.1	0.000631	0.00319	4.52	2.18	up
Lajp006634	UPLC-MS/MS	592	C27H28O15	3',5'-dihydroxy-5,7,4'-trimethoxyflavone malonyl glucoside	3',5'-二羟基-5,7,4'-三甲氧基黄酮丙二酰葡萄糖苷	Flavonoids	黄酮	Flavones	黄酮	-	-	-	-	-	-	305000	320000	357000	2440000	2790000	2890000	6240000	6790000	6590000	1.07	0.0006	0.00305	0.05	-4.32	down	1.1	0.00298	0.00751	0.121	-3.05	down	1.09	6.41e-05	0.000986	2.41	1.27	up
MWSHY0123	UPLC-MS/MS	284	C16H12O5	Wogonin (5,7-Dihydroxy-8-Methoxyflavone)	汉黄芩素 (5,7-二羟基-8-甲氧基黄酮)	Flavonoids	黄酮	Flavones	黄酮	632-85-9	-	C10197	-	C10197	MetMap110	7070	7070	7070	35400	39100	53300	6760000	6480000	6910000	1.07	0.000362	0.00236	0.00105	-9.89	down	1.09	0.0227	0.0336	0.166	-2.59	down	1.1	0.000358	0.0024	158	7.3	up
pmp000172	UPLC-MS/MS	476	C23H24O11	5,2'-Dihydroxy-7,8-dimethoxyflavone glycoside*	5,2'-二羟基-7,8-二甲氧基黄酮葡萄糖苷*	Flavonoids	黄酮	Flavones	黄酮	-	-	-	-	-	-	115000	146000	93900	435000	389000	383000	6170000	6820000	5380000	1.07	0.00467	0.009	0.0193	-5.69	down	1.07	0.000222	0.0017	0.294	-1.76	down	1.1	0.00514	0.0106	15.2	3.93	up
Lmgp008943	UPLC-MS/MS	344	C18H16O7	3,5-Dihydroxy-7,3',4'-trimethoxyflavone	3,5-二羟基-7,3',4'-三甲氧基黄酮	Flavonoids	黄酮	Flavonols	黄酮醇	6068-80-0	-	-	-	-	-	72400	105000	75100	1630000	1680000	1850000	10000000	10000000	8870000	1.07	0.00162	0.00479	0.00872	-6.84	down	1.1	0.00129	0.00467	0.0489	-4.35	down	1.1	0.00186	0.0056	5.61	2.49	up
Lmgp005640	UPLC-MS/MS	478	C22H22O12	Isorhamnetin-3-O-Galactoside; Cacticin	异鼠李素-3-O-β-D-半乳糖苷; 仙人掌素	Flavonoids	黄酮	Flavonols	黄酮醇	6743-92-6	-	-	-	-	-	34400	23400	44200	579000	505000	621000	5790000	6910000	7280000	1.07	0.00449	0.00875	0.0051	-7.61	down	1.09	0.00316	0.00781	0.0598	-4.06	down	1.1	0.00511	0.0106	11.7	3.55	up
Cmsp006026	UPLC-MS/MS	318	C16H14O7	Dihydrorhamnetin	二氢鼠李素	Flavonoids	黄酮	Flavanones	二氢黄酮	-	-	-	-	-	-	22500	12900	25200	993000	965000	1100000	8560000	7060000	8210000	1.07	0.00325	0.00703	0.00255	-8.62	down	1.09	0.0015	0.00508	0.0199	-5.65	down	1.1	0.00401	0.00895	7.8	2.96	up
MWSHC20110	UPLC-MS/MS	300	C16H12O6	8-Methoxyapigenin*	8-甲氧基芹菜素*	Flavonoids	黄酮	Flavones	黄酮	57096-02-3	-	-	-	CM00664	MetMap104	59300	90900	47300	420000	516000	614000	5050000	4380000	4970000	1.07	0.00193	0.00518	0.0137	-6.19	down	1.08	0.0118	0.0198	0.127	-2.97	down	1.1	0.00139	0.00486	9.29	3.22	up
Lmjp006533	UPLC-MS/MS	344	C18H16O7	4',5-Dihydroxy-3,3',7-Trimethoxyflavone; Pachypodol*	4',5-二羟基-3,3',7-三甲氧基黄酮; 藿香黄酮醇*	Flavonoids	黄酮	Flavones	黄酮	33708-72-4	-	C10117	-	C10117	-	19200	28700	17400	550000	569000	631000	3500000	3260000	3020000	1.07	0.00185	0.00507	0.00668	-7.23	down	1.09	0.00155	0.00515	0.0373	-4.74	down	1.1	0.00214	0.00611	5.59	2.48	up
Hagn007569	UPLC-MS/MS	402	C21H22O8	5,6,7,3',4',5'-hexanmethoxyflavone	5,6,7,3',4',5'-己甲氧基黄酮	Flavonoids	黄酮	Flavones	黄酮	-	-	-	-	-	-	138000	176000	139000	339000	334000	325000	27500	27500	27500	1.07	0.0105	0.0166	5.48	2.45	up	1.08	0.0026	0.00686	0.454	-1.14	down	1.1	0.000166	0.00158	0.0828	-3.59	down
Hmhp005160	UPLC-MS/MS	330	C17H14O7	2',5,5'-Trihydroxy-7,8-dimethoxyflavone; Rehderianin I*	2',5,5'-三羟基-7,8-二甲氧基黄酮; 甘肃黄芩素 I*	Flavonoids	黄酮	Flavones	黄酮	90965-30-3	-	-	-	-	-	2100000	2210000	2050000	1600000	1670000	1880000	2660000	2740000	2410000	0.981	0.025	0.0335	0.813	-0.299	insig	0.983	0.0232	0.0342	1.24	0.306	insig	1.06	0.00278	0.00719	1.52	0.604	insig
Hmmp007513	UPLC-MS/MS	374	C19H18O8	5,7-Dihydroxy-6,3',4',5'-tetramethoxyflavone (Arteanoflavone)*	5,7-二羟基-6,3',4',5'-四甲氧基黄酮*	Flavonoids	黄酮	Flavones	黄酮	68710-17-8	-	-	-	-	-	1050	1050	1050	5240	17500	9020	33200	29200	25600	1.07	0.00596	0.0108	0.0357	-4.81	down	1.05	0.119	0.141	0.099	-3.34	down	0.932	0.0176	0.0272	2.77	1.47	insig
Lmdp006732	UPLC-MS/MS	300	C16H12O6	Scutellarein-4'-methyl ether (5,6,7-Trihydroxy-4'-methoxyflavone)	野黄芩素-4'-甲醚; 5,6,7-三羟基-4'-甲氧基黄酮	Flavonoids	黄酮	Flavones	黄酮	6563-66-2	-	-	-	CM00892	MetMap110	17500	17500	17500	87600	91300	113000	1130000	1090000	1100000	1.07	0.000148	0.00147	0.0158	-5.98	down	1.09	0.00998	0.0175	0.18	-2.48	down	1.1	3.09e-06	0.000208	11.4	3.51	up
Lmdp007579	UPLC-MS/MS	374	C19H18O8	5,4'-Dihydroxy-6,7,8,3'-tetramethoxyflavone*	5,4'-二羟基-6,7,8,3'-四甲氧基黄酮*	Flavonoids	黄酮	Flavones	黄酮	16520-78-8	-	-	-	-	-	4930	4930	4930	4930	4930	4930	57500	54700	46900	1.07	0.00432	0.00853	0.0929	-3.43	down	NA	NA	NA	NA	NA	NA	1.1	0.00432	0.00942	10.8	3.43	up
Lmdp008003	UPLC-MS/MS	374	C19H18O8	3',5-Dihydroxy-3,4',5',7-tetramethoxyflavone*	3',5-二羟基-3,4',5',7-四甲氧基黄酮; 杨梅素-3,7,3',4'-四甲醚*	Flavonoids	黄酮	Flavones	黄酮	14290-57-4	-	-	-	-	-	1340	1340	1340	13000	6690	8700	63800	48900	57600	1.07	0.00603	0.0109	0.0236	-5.41	down	1.08	0.0491	0.0639	0.141	-2.82	down	1.07	0.00313	0.00778	5.99	2.58	up
Lmsp011263	UPLC-MS/MS	328	C18H16O6	6-Hydroxy-5,7,4'-trimethoxyflavone	6-羟基-5,7,4'-三甲氧基黄酮	Flavonoids	黄酮	Flavones	黄酮	6938-19-8	-	C14985	-	C14985	-	26200	26200	26200	131000	137000	148000	821000	745000	729000	1.07	0.00147	0.00454	0.0342	-4.87	down	1.1	0.00192	0.00575	0.189	-2.4	down	1.1	0.00158	0.0052	5.53	2.47	up
Lmxn007456	UPLC-MS/MS	360	C18H16O8	Acerosin	5,7,3'-三羟基-6,8,4'-三甲氧基黄酮	Flavonoids	黄酮	Flavones	黄酮	15835-74-2	-	C09982	-	C09982	-	32900	32900	32900	165000	181000	191000	1530000	1460000	1480000	1.07	0.000224	0.00184	0.0221	-5.5	down	1.1	0.00278	0.00714	0.184	-2.44	down	1.1	6.09e-05	0.00098	8.33	3.06	up
mws1474	UPLC-MS/MS	344	C18H16O7	5,7-Dihydroxy-3',4',5'-trimethoxyflavone	5,7-二羟基-3',4',5'-三甲氧基黄酮	Flavonoids	黄酮	Flavones	黄酮	18103-42-9	-	C19807	-	C19807	-	1220	1220	1220	8730	6110	8390	81800	76100	91200	1.07	0.00291	0.00664	0.0147	-6.09	down	1.09	0.0155	0.0245	0.158	-2.66	down	1.1	0.00263	0.00695	10.7	3.42	up
MWSHY0054	UPLC-MS/MS	344	C18H16O7	Eupatorin; 3',5-Dihydroxy-4',6,7-Trimethoxyflavone	泽兰黄素; 3',5-二羟基-4',6,7-三甲氧基黄酮	Flavonoids	黄酮	Flavones	黄酮	855-96-9	-	-	-	-	-	46500	68200	24700	16200	36200	13400	2680	2680	2680	1.05	0.0732	0.0864	17.3	4.11	up	0.737	0.183	0.21	2.12	1.08	insig	1.05	0.115	0.139	0.122	-3.03	down
MWSHY0196	UPLC-MS/MS	284	C16H12O5	Genkwanin (Apigenin 7-methyl ether)*	芫花素 (5,4'-二羟基-7-甲氧基黄酮)*	Flavonoids	黄酮	Flavones	黄酮	437-64-9	-	C10046	-	C10046	MetMap104,MetMap110	3680	3680	3680	18400	26400	21800	4050000	4230000	4090000	1.07	0.000173	0.00162	0.000893	-10.1	down	1.09	0.0153	0.0242	0.166	-2.59	down	1.1	0.00017	0.00158	186	7.54	up
pmp000004	UPLC-MS/MS	330	C17H14O7	4',5,7-Trihydroxy-3',6-dimethoxyflavone (Jaceosidin)*	4',5,7-三羟基-3',6-二甲氧基黄酮 (棕矢车菊素)*	Flavonoids	黄酮	Flavones	黄酮	18085-97-7	-	-	-	-	-	2060000	2040000	1920000	1750000	1520000	1530000	3240000	2920000	3120000	1.06	0.00234	0.00584	0.65	-0.623	insig	1	0.0151	0.024	1.25	0.327	insig	1.09	0.000323	0.00225	1.93	0.95	insig
pmp000110	UPLC-MS/MS	358	C19H18O7	7-Hydroxy-3,5,6,8-tetramethoxyflavone	7-羟基-3,5,6,8-四甲氧基黄酮	Flavonoids	黄酮	Flavones	黄酮	-	-	-	-	-	-	7820	7820	7820	59400	87900	64900	64900	119000	65500	1.06	0.0526	0.0639	0.094	-3.41	down	1.09	0.0187	0.0287	0.111	-3.18	down	0.303	0.58	0.605	1.18	0.234	insig
Zmap009745	UPLC-MS/MS	344	C18H16O7	Ayanin (3',5-Dihydroxy-3,4',7-Trimethoxyflavone)*	阿亚黄素 (3',5-二羟基-3,4',7-三甲氧基黄酮)*	Flavonoids	黄酮	Flavones	黄酮	572-32-7	-	C04444	ko00944,ko01110	C04444	-	20400	26300	16900	502000	595000	555000	3090000	3110000	2720000	1.07	0.00185	0.00506	0.00714	-7.13	down	1.1	0.00237	0.00646	0.0386	-4.7	down	1.1	0.00192	0.00572	5.4	2.43	up
Zmhp002964	UPLC-MS/MS	490	C23H22O12	5,7-Dihydroxy-6,8-dimethoxyflavone-7-O-glucoside	5,7-二羟基-6,8-二甲氧基黄酮-7-O-葡萄糖醛酸苷	Flavonoids	黄酮	Flavones	黄酮	-	-	-	-	-	-	9650	9650	9650	9650	9650	9650	109000	109000	116000	1.07	0.000585	0.00305	0.0865	-3.53	down	NA	NA	NA	NA	NA	NA	1.1	0.000585	0.00314	11.6	3.53	up
Zmhp003514	UPLC-MS/MS	300	C16H12O6	6,7,8-Tetrahydroxy-5-methoxyflavone*	6,7,8-三羟基-5-甲氧基黄酮*	Flavonoids	黄酮	Flavones	黄酮	-	-	-	-	-	-	238000	226000	230000	99300	103000	125000	726000	620000	526000	1.05	0.0206	0.0286	0.371	-1.43	down	1.08	0.00129	0.00467	2.12	1.08	up	1.09	0.0111	0.0187	5.7	2.51	up
Zmjp004795	UPLC-MS/MS	300	C16H12O6	5,6,7-Tetrahydroxy-8-methoxyflavone*	5,6,7-三羟基-8-甲氧基黄酮*	Flavonoids	黄酮	Flavones	黄酮	-	-	-	-	CM00893	MetMap110	67700	49700	53800	278000	292000	309000	2630000	2360000	1980000	1.07	0.00684	0.0119	0.0246	-5.35	down	1.09	9.72e-05	0.00112	0.195	-2.36	down	1.1	0.00843	0.0154	7.93	2.99	up
Zmjp008503	UPLC-MS/MS	328	C18H16O6	5-Hydroxy-4',6,7-trimethoxyflavone (Salvigenin)	三裂鼠尾草素 (5-羟基-4',6,7-三甲氧基黄酮)	Flavonoids	黄酮	Flavones	黄酮	19103-54-9	-	-	-	-	-	55900	70600	17200	48400	85000	51400	248000	205000	201000	0.947	0.00151	0.00462	0.22	-2.18	insig	0.409	0.529	0.557	0.777	-0.364	insig	1.06	0.00155	0.00519	3.53	1.82	up
Zmjp010694	UPLC-MS/MS	358	C19H18O7	5-Hydroxy-3,7,3',4'-tetramethoxyflavone (Retusin)	5-羟基-3,7,3',4'-四甲氧基黄酮	Flavonoids	黄酮	Flavones	黄酮	1245-15-4	-	-	-	-	-	47600	47600	47600	238000	261000	272000	1120000	1120000	1100000	1.07	3.12e-05	0.000709	0.0428	-4.55	down	1.1	0.00228	0.00634	0.185	-2.43	down	1.1	2.38e-06	0.000186	4.32	2.11	up
Lmmp006479	UPLC-MS/MS	652	C32H28O15	Apigenin-7-O-(2''-Sinapoyl)glucuronide	芹菜素-7-O-(2''-芥子酰)葡萄糖醛酸苷	Flavonoids	黄酮	Flavones	黄酮	-	-	-	-	CM00104	MetMap103	14300	14300	14300	14300	14300	14300	114000	108000	88300	1.07	0.00772	0.0131	0.138	-2.86	down	NA	NA	NA	NA	NA	NA	1.1	0.00772	0.0144	7.27	2.86	up
Lmmp006598	UPLC-MS/MS	622	C31H26O14	Apigenin-7-O-(2''-feruloyl)glucuronide	芹菜素-7-O-(2''-阿魏酰)葡萄糖醛酸苷	Flavonoids	黄酮	Flavones	黄酮	-	-	-	-	CM00102	MetMap103	15300	15300	15300	77400	77200	76600	1500000	1470000	1430000	1.07	0.000194	0.00168	0.0104	-6.58	down	1.1	1.54e-05	0.000413	0.199	-2.33	down	1.1	0.000211	0.00181	19.1	4.25	up
Lmmp007016	UPLC-MS/MS	622	C31H26O14	Apigenin-7-O-(6''-feruloyl)glucuronide	芹菜素-7-O-(6''-阿魏酰)葡萄糖醛酸苷	Flavonoids	黄酮	Flavones	黄酮	-	-	-	-	CM00103	MetMap103	12200	12200	12200	61200	96900	89100	1500000	1620000	1450000	1.07	0.00115	0.00405	0.00803	-6.96	down	1.09	0.0231	0.0341	0.148	-2.75	down	1.1	0.000821	0.00366	18.5	4.21	up
Lmpp003930	UPLC-MS/MS	578	C30H26O12	Apigenin-7-O-(6''-p-Coumaryl)glucoside	芹菜素-7-O-(6''-对香豆酰)葡萄糖苷	Flavonoids	黄酮	Flavones	黄酮	-	-	-	-	CM00669	MetMap103	256000	266000	168000	479000	487000	497000	4090000	4230000	3220000	1.06	0.0071	0.0122	0.0597	-4.07	down	1.03	0.0125	0.0207	0.471	-1.09	down	1.1	0.00871	0.0156	7.89	2.98	up
Lmtp002474	UPLC-MS/MS	564	C26H28O14	Apigenin-6-C-(2''-glucosyl)arabinoside	芹菜素-6-C-(2''-葡萄糖基)阿拉伯糖苷	Flavonoids	黄酮	Flavones	黄酮	-	-	-	-	CM00083	MetMap104	17100	14800	13700	87700	83100	96700	102000	86500	64900	1.06	0.0229	0.0312	0.179	-2.48	down	1.1	0.00179	0.00558	0.17	-2.55	down	0.259	0.725	0.745	0.949	-0.0758	insig
Lmtp002642	UPLC-MS/MS	564	C26H28O14	Apigenin-8-C-(2''-glucosyl)arabinoside	芹菜素-8-C-(2''-葡萄糖基)阿拉伯糖苷	Flavonoids	黄酮	Flavones	黄酮	-	-	-	-	CM00082	MetMap104	3190	3190	3190	16600	16800	20500	21600	22800	19600	1.07	0.00252	0.00611	0.149	-2.74	down	1.1	0.00726	0.0138	0.178	-2.49	down	0.81	0.103	0.125	1.19	0.249	insig
Lmtp002822	UPLC-MS/MS	534	C25H26O13	Apigenin-6-C-arabinoside-8-C-xyloside*	芹菜素-6-C-阿拉伯糖苷-8-C-木糖苷*	Flavonoids	黄酮	Flavones	黄酮	-	-	-	-	CM00086	MetMap104	65400	83300	20400	502000	507000	536000	1740000	1900000	1740000	1.04	0.000281	0.00202	0.0315	-4.99	down	1.03	0.000151	0.00139	0.109	-3.19	down	1.1	0.0012	0.00443	3.48	1.8	up
Lmtp002942	UPLC-MS/MS	534	C25H26O13	Apigenin-6,8-di-C-arabinoside*	芹菜素-6,8-二-C-阿拉伯糖苷*	Flavonoids	黄酮	Flavones	黄酮	-	-	-	-	CM00084	MetMap104	33200	13700	50400	484000	503000	575000	2010000	1820000	2070000	1.05	0.00129	0.00426	0.0165	-5.92	down	1.06	0.00109	0.0042	0.0623	-4	down	1.1	0.00102	0.00398	3.78	1.92	up
Lmyp004963	UPLC-MS/MS	578	C27H30O14	Apigenin-6-C-(2''-rhamnosyl)glucoside	芹菜素-6-C-(2''-鼠李糖基)葡萄糖苷	Flavonoids	黄酮	Flavones	黄酮	-	-	-	-	-	-	120000	125000	102000	13500	12600	24600	2530	2530	2530	1.07	0.00381	0.00782	46	5.52	up	1.07	0.000964	0.00388	6.86	2.78	up	1.07	0.065	0.0834	0.149	-2.74	down
mws0047	UPLC-MS/MS	578	C27H30O14	Apigenin-7-O-neohesperidoside (Rhoifolin)	芹菜素-7-O-新橙皮糖苷 (野漆树苷)	Flavonoids	黄酮	Flavones	黄酮	17306-46-6	-	C12627	ko00944	C12627	MetMap103	235000	236000	203000	502000	485000	479000	3980000	2660000	3610000	1.07	0.0147	0.0216	0.0658	-3.93	down	1.09	0.000116	0.00124	0.46	-1.12	down	1.09	0.0174	0.027	6.99	2.8	up
mws1434	UPLC-MS/MS	432	C21H20O10	Apigenin-6-C-glucoside (Isovitexin)	芹菜素-6-C-葡萄糖苷 (异牡荆素)	Flavonoids	黄酮	Flavones	黄酮	38953-85-4	-	C01714	ko00944	C01714	MetMap104	36300	108000	27300	2120000	2280000	2720000	3950000	4020000	3950000	1.05	4.07e-08	1.44e-05	0.0144	-6.12	down	1.07	0.00508	0.0105	0.0241	-5.37	down	1.06	0.011	0.0185	1.67	0.744	insig
MWS20151	UPLC-MS/MS	270	C15H10O5	Apigenin; 4',5,7-Trihydroxyflavone*	芹菜素*	Flavonoids	黄酮	Flavones	黄酮	520-36-5	-	C01477	ko00941,ko00943,ko00944,ko01100,ko01110	C01477	MetMap103,MetMap104	10600	10600	10600	62100	67000	69500	115000	102000	120000	1.07	0.00288	0.00664	0.0946	-3.4	down	1.1	0.00152	0.00509	0.16	-2.64	down	1.07	0.00696	0.0132	1.7	0.762	insig
MWSHY0021	UPLC-MS/MS	298	C17H14O5	Apigenin-7,4'-dimethyl ether	芹菜素-7,4'-二甲醚	Flavonoids	黄酮	Flavones	黄酮	5128-44-9	-	C10019	-	C10019	MetMap104	11800	11800	11800	61800	59100	66700	1100000	1100000	1010000	1.07	0.000833	0.00352	0.0111	-6.5	down	1.1	0.00194	0.00578	0.189	-2.4	down	1.1	0.000869	0.00374	17.1	4.09	up
pmb0626	UPLC-MS/MS	756	C33H40O20	Apigenin-6-C-glucoside-7-O-Sophoroside	芹菜素-6-C-葡萄糖苷-7-O-槐糖苷	Flavonoids	黄酮	Flavones	黄酮	-	-	-	-	CM00122	MetMap104	5080	5080	5080	5080	5080	5080	81500	80300	82400	1.07	6.65e-05	0.00109	0.0624	-4	down	NA	NA	NA	NA	NA	NA	1.1	6.65e-05	0.001	16	4	up
pmp000237	UPLC-MS/MS	578	C26H26O15	Apigenin-6-C-(2''-glucuronyl)xyloside	芹菜素-6-C-(2''-葡萄糖醛酸基)木糖苷	Flavonoids	黄酮	Flavones	黄酮	-	-	-	-	-	-	878000	1060000	568000	32800	32800	32800	32800	32800	32800	1.06	0.0308	0.0401	25.5	4.67	up	1.09	0.0308	0.0429	25.5	4.67	up	NA	NA	NA	NA	NA	NA
pmp000581	UPLC-MS/MS	474	C23H22O11	Apigenin-7-O-(6''-acetyl)glucoside	芹菜素-7-O-(6''-乙酰)葡萄糖苷	Flavonoids	黄酮	Flavones	黄酮	72741-92-5	-	-	-	CM00678	MetMap103	2480	2480	2480	25000	16600	12400	107000	107000	105000	1.07	1.69e-05	0.000525	0.0233	-5.42	down	1.08	0.0522	0.0672	0.138	-2.86	down	1.07	0.00155	0.00519	5.91	2.56	up
pmp000585	UPLC-MS/MS	518	C24H22O13	Apigenin-7-O-(6''-malonyl)glucoside	芹菜素-7-O-(6''-丙二酰)葡萄糖苷	Flavonoids	黄酮	Flavones	黄酮	86546-87-4	-	C10020	-	C10020	MetMap103	26200	26200	26200	131000	139000	161000	1040000	1080000	1160000	1.07	0.00115	0.00405	0.0239	-5.39	down	1.1	0.00588	0.0118	0.182	-2.45	down	1.1	0.000823	0.00366	7.63	2.93	up
Wbsp000187	UPLC-MS/MS	578	C30H26O12	Apigenin-4'-O-(6''-O-p-coumaroyl)-β-D-glucopyranoside	芹菜素-4'-O-(6''-O-对香豆酰基)-β-D-葡萄糖苷	Flavonoids	黄酮	Flavones	黄酮	-	-	-	-	CM00671	MetMap103	41000	41000	41000	205000	230000	237000	4530000	4490000	4270000	1.07	0.000344	0.00226	0.00926	-6.75	down	1.1	0.00274	0.00709	0.183	-2.45	down	1.1	0.000317	0.00225	19.8	4.31	up
Lmgp006006	UPLC-MS/MS	332	C16H12O8	3,5,8,3',4'-Pentahydroxy-7-methoxyflavone; Ranupetin	3,5,8,3',4'-五羟基-7-甲氧基黄酮	Flavonoids	黄酮	Flavonols	黄酮醇	-	-	-	-	-	-	39800	39800	39800	199000	284000	274000	1190000	1140000	1190000	1.07	0.000173	0.00162	0.0339	-4.88	down	1.09	0.0156	0.0246	0.158	-2.66	down	1.09	5.9e-05	0.00096	4.65	2.22	up
mws0038	UPLC-MS/MS	314	C17H14O6	5,4'-Dihydroxy-3,7-dimethoxyflavone(Kumatakenin)*	5,4'-二羟基-3,7-二甲氧基黄酮(华良姜素,熊竹素)*	Flavonoids	黄酮	Flavonols	黄酮醇	3301-49-3	-	-	-	-	-	4660	10900	8430	208000	264000	289000	3780000	3650000	4000000	1.07	0.000715	0.00328	0.00209	-8.9	down	1.09	0.00902	0.0162	0.0314	-4.99	down	1.1	0.000464	0.00269	15	3.91	up
Zbsn007580	UPLC-MS/MS	346	C17H14O8	Syringetin; 3,5,7,4'-Tetrahydroxy-3',5'-dimethoxyflavone	丁香亭; 3,5,7,4'-四羟基-3',5'-二甲氧基黄酮	Flavonoids	黄酮	Flavonols	黄酮醇	4423-37-4	-	C11620	ko00944,ko01110	C11620	-	9230	9230	9230	56100	46100	52400	291000	273000	295000	1.07	0.000607	0.00305	0.0322	-4.96	down	1.1	0.00469	0.00995	0.179	-2.48	down	1.1	0.00015	0.00152	5.56	2.47	up
Hmcp001578	UPLC-MS/MS	640	C28H32O17	Isorhamnetin-3,7-O-diglucoside	异鼠李素-3,7-O-二葡萄糖苷	Flavonoids	黄酮	Flavonols	黄酮醇	6758-51-6	-	-	-	-	-	4830	4830	4830	37300	37300	52800	54900	39700	99400	1.05	0.079	0.0925	0.0747	-3.74	down	1.09	0.0184	0.0283	0.114	-3.14	down	0.579	0.34	0.371	1.52	0.608	insig
Hmcp002207	UPLC-MS/MS	478	C22H22O12	Isorhamnetin-7-O-glucoside (Brassicin)	异鼠李素-7-O-葡萄糖苷 (蔓菁苷)	Flavonoids	黄酮	Flavonols	黄酮醇	6743-96-0	-	-	-	-	-	6760	33800	196000	512000	547000	735000	792000	877000	1140000	0.919	0.00455	0.00881	0.0842	-3.57	insig	0.903	0.00498	0.0104	0.132	-2.93	insig	0.907	0.0621	0.0803	1.56	0.644	insig
Hmcp002316	UPLC-MS/MS	448	C21H20O11	Isorhamnetin-3-O-arabinoside	异鼠李素-3-O-阿拉伯糖苷	Flavonoids	黄酮	Flavonols	黄酮醇	-	-	-	-	-	-	5900	5900	5900	29500	5900	5900	148000	149000	195000	1.07	0.00951	0.0154	0.0361	-4.79	down	0.491	0.423	0.452	0.429	-1.22	insig	1.03	0.00341	0.00811	11.9	3.57	up
Lmjp002906	UPLC-MS/MS	478	C22H22O12	Rhamnetin-3-O-Glucoside*	鼠李素-3-O-葡萄糖苷*	Flavonoids	黄酮	Flavonols	黄酮醇	27875-34-9	-	-	-	-	-	362000	279000	368000	687000	751000	676000	1080000	1060000	1090000	1.06	0.00067	0.00315	0.312	-1.68	down	1.07	0.000702	0.00328	0.477	-1.07	down	1.09	0.00152	0.00516	1.53	0.611	insig
Lmsp004045	UPLC-MS/MS	624	C28H32O16	Isorhamnetin-3-O-glucoside-7-O-rhamnoside	异鼠李素-3-O-葡萄糖苷-7-O-鼠李糖苷	Flavonoids	黄酮	Flavonols	黄酮醇	17331-71-4	-	-	-	-	-	67600	91700	61600	119000	121000	123000	103000	50900	98700	0.205	0.62	0.638	0.876	-0.191	insig	0.994	0.0341	0.0468	0.608	-0.717	insig	0.739	0.156	0.181	0.695	-0.526	insig
MWSHY0064	UPLC-MS/MS	624	C28H32O16	Isorhamnetin-3-O-neohesperidoside*	异鼠李素-3-O-新橙皮糖苷*	Flavonoids	黄酮	Flavonols	黄酮醇	55033-90-4	-	-	-	-	-	42800	37300	52200	63700	44400	58800	99400	129000	93300	1.02	0.019	0.0267	0.411	-1.28	down	0.68	0.191	0.218	0.793	-0.335	insig	1	0.026	0.0376	1.93	0.949	insig
MWSHY0135	UPLC-MS/MS	624	C28H32O16	Isorhamnetin-3-O-rutinoside (Narcissin)*	异鼠李素-3-O-芸香糖苷 (水仙苷)*	Flavonoids	黄酮	Flavonols	黄酮醇	604-80-8	-	-	-	-	-	33400	43700	54200	58500	42800	21800	123000	68300	65300	0.851	0.145	0.162	0.512	-0.965	insig	0.208	0.834	0.848	1.07	0.0946	insig	0.809	0.125	0.149	2.08	1.06	insig
Lmgp008448	UPLC-MS/MS	316	C17H16O6	5,4'-Dihydroxy-7,3'-dimethoxyflavanone	5,4'-二羟基-7,3'-二甲氧基二氢黄酮	Flavonoids	黄酮	Flavanones	二氢黄酮	66568-98-7	-	-	-	-	-	16700	16700	16700	83600	106000	113000	2010000	1790000	1790000	1.07	0.00157	0.00472	0.00897	-6.8	down	1.09	0.011	0.0188	0.166	-2.59	down	1.1	0.0015	0.00512	18.5	4.21	up
Lmjp005108	UPLC-MS/MS	374	C20H22O7	6,7,8,3',4'-Pentamethoxyflavanone	6,7,8,3',4'-五甲氧基二氢黄酮	Flavonoids	黄酮	Flavanones	二氢黄酮	-	-	-	-	-	-	862000	765000	773000	568000	665000	615000	34100	34100	34100	1.07	0.00166	0.00482	23.5	4.55	up	1	0.0121	0.0203	1.3	0.377	insig	1.1	0.0023	0.00637	0.0553	-4.18	down
