# Supplementary material for: Integrated metabolomic and transcriptomic analysis of Pogostemon cablin shed new light on the complete biosynthesis pathway of pogostone
Source: Front Plant Sci. 2025 Feb 17;16:1510184. doi: 10.3389/fpls.2025.1510184 (PMC11872920; doi:10.3389/fpls.2025.1510184)
Supplement: Supplementary Table 6 — PCR primers of key genes involved in the biosynthesis of bioactive compounds. [file Table6.xlsx]

## Sheet: key gene list
Gene ID	Symbol	KO	Enzyme [EC number]
Pcab051033	PTS	K15803	patchoulol synthase [4.2.3.70]
Pcab069629	GERD	K15803	(-)-germacrene D synthase [4.2.3.75]
Pcab133300	FPS/GPS	K13789	geranylgeranyl diphosphate synthase, type II [2.5.1.1/2.5.1.10]
Pcab022073	ispH	K03527	4-hydroxy-3-methylbut-2-en-1-yl diphosphate reductase [1.17.7.4]
Pcab103028	gcpE	K03526	(E)-4-hydroxy-3-methylbut-2-enyl-diphosphate synthase [1.17.7.1/1.17.7.3]
Pcab092337	ispF	K01770	2-C-methyl-D-erythritol 2,4-cyclodiphosphate synthase [4.6.1.12]
Pcab073495	dxr	K00099	1-deoxy-D-xylulose-5-phosphate reductoisomerase [1.1.1.267]
Pcab128568	dxs	K01662	1-deoxy-D-xylulose-5-phosphate synthase [2.2.1.7]
Pcab130932	FLS	K05278	flavonol synthase [1.14.20.6]
Pcab140447	FSII	K23179	flavone synthase II [1.14.19.76]
Pcab070552	CHI	K01859	chalcone isomerase [5.5.1.6]
Pcab056464	CHS	K00660	chalcone synthase [2.3.1.74]
Pcab072368	HCT	K13065	shikimate O-hydroxy cinnamoyl transferase [2.3.1.133]
Pcab020948	CYP98A	K09754	5-O-(4-coumaroyl)-D-quinate 3'-monooxygenase [1.14.14.96]
Pcab090356	4CL	K01904	4-coumarate--CoA ligase [6.2.1.12]
Pcab111627	DCR	K19747	BAHD acyltransferase [2.3.1.-]
Pcab046638	BCKDHA	K00166	2-oxoisovalerate dehydrogenase [1.2.4.4]
Pcab129941	IMDH	K00052	3-isopropylmalate dehydrogenase [1.1.1.85]
Pcab056415	IMS	K01649	2-isopropylmalate synthase [2.3.3.13]

## Sheet: terpenoid
Enzyme	Gene ID	PCR primer
patchoulol synthase variant 1	Pcab051033	FP: GGGAGCAAAAGCACAAACCC
		RP: TCAAACTCGCATCCTGTAATATCA
		Product: 214 bp
(-)-germacrene D synthase	Pcab069629	FP: GGCGACTATATGCGACAGCT
		RP: CGTCGGGTCCTCCTTTTTCA
		Product: 198 bp
geranylgeranyl diphosphate synthase	Pcab133300	FP: TCCGTCTCCTCAATTTCGCC
		RP: TCACAGGGATTGCTTCGTCC
		Product: 100 bp
4-hydroxy-3-methylbut-2-en-1-yl diphosphate reductase	Pcab022073	FP: TGGAGTCTGAGTTCAACGCA
		RP: CCCCAGCAGAACCCAAAAGA
		Product: 214 bp
(E)-4-hydroxy-3-methylbut-2-enyl-diphosphate synthase	Pcab103028	FP: CCTCTGGTGGCAGACATTCA
		RP: ACACCTTCACAATATGCTCAAGT
		Product: 172 bp
2-C-methyl-D-erythritol 2,4-cyclodiphosphate synthase	Pcab092337	FP: GGTGATGTGTTGCTGCACTG
		RP: AACGTCGAGTCCAGATTTCCA
		Product: 185 bp
1-deoxy-D-xylulose-5-phosphate reductoisomerase	Pcab073495	FP: TCCAGATGCTGTTACCGTTGT
		RP: ATAAGCTGAAAGCACCCCCG
		Product: 275 bp
1-deoxy-D-xylulose-5-phosphate synthase	Pcab128568	FP: CTTCCGGCAAACAACAAGGG
		RP: TGAGAAACGTGAGCACCGAA
		Product: 278 bp

## Sheet: flavonoid
Enzyme	Gene ID	PCR primer
flavonol synthase	Pcab130932	FP: CATTAGGGTTGGCAGAGGGG
		RP: GCGTGTGGTTTGAGTCCAAG
		Product: 121 bp
flavone synthase II	Pcab140447	FP: ACGTCGCCAATATCTATCCTC
		RP: CCCAGCCGGATCTGCATTAT
		Product: 141 bp
chalcone isomerase	Pcab070552	FP: GTAGCCTCCGTCGAATCTCC
		RP: GAATCTCCATCCCTCGCACC
		Product: 154 bp
chalcone synthase	Pcab056464	FP: ACCTCCTCGGTCTCAACCC
		RP: CGACACCACCATCTCGAAGA
		Product: 290 bp
shikimate O-hydroxycinnamoyltransferase	Pcab072368	FP: CAAACTCAACCCTCCCCTCC
		RP: CGTCACCTTCTCCACAGCTT
		Product: 142 bp
5-O-(4-coumaroyl)-D-quinate 3'-monooxygenase	Pcab020948	FP: CCTGAGAACAAGGGCAAAGC
		RP: GGGTGTGCTCCTCCATGATC
		Product: 298 bp
4-coumarate--CoA ligase	Pcab090356	FP: GGTGGCTTCTGTGGAGACTC
		RP: ATGTGTGCAGAGGAAGGTGG
		Product: 137 bp

## Sheet: pogostone
Enzyme	Gene ID	PCR primer
BAHD acyltransferase	Pcab111627	FP: GCACTGGAACGAGAAGCTCA
		RP: GACGCTAACCTCCACCTTCC
		Product: 232 bp
2-oxoisovalerate dehydrogenase	Pcab046638	FP: TGGCTTCATGGGTTTCAAGA
		RP: AAGTCCACGTGAGCTTCCG
		Product: 116 bp
3-isopropylmalate dehydrogenase	Pcab129941	FP: CTTCTCCGCCGTCGATTCC
		RP: GGGCCGTCATCATACACGTA
		Product: 159 bp
2-isopropylmalate synthase	Pcab056415	FP: CCCTCACTACGTCCCCAATC
		RP: GAGCTTCTCGTTGGTGGTCA
		Product: 115 bp

## Sheet: internal reference
Protein	Gene ID	PCR primer
glyceraldehyde-3-phosphate dehydrogenase C subunit	PcGAPDH MW735976.1	FP: GATTGGAGAGGTGGACGAGC
		RP: CAACAGTTGGGACACGGAAG
		Product: 133 bp
Tubulin alpha-3	PcTubulin3 MW735978.1	FP: GCCTGGACAGAGTGAGGAAG
		RP: TCCATAATCAACCGACAACC
		Product: 134 bp
